# Supplementary material for: Exploring trends and determinants of basic childhood vaccination coverage: Empirical evidence over 41 years
Source: PLoS One. 2024 Mar 21;19(3):e0300404. doi: 10.1371/journal.pone.0300404 (PMC10956826; doi:10.1371/journal.pone.0300404)
Supplement: S1 File — (XLSX) [file pone.0300404.s001.xlsx]

## Sheet: Vaccines coverage
id	Country	Year	BCG	DTP1	DTP3	MCV1	Pol3
1	Albania	1980	93	97	94	90	92
1	Albania	1981	93	97	94	90	92
1	Albania	1982	92	98	95	93	92
1	Albania	1983	90	98	95	96	92
1	Albania	1984	90	98	95	96	92
1	Albania	1985	92	98	96	96	94
1	Albania	1986	92	98	96	96	94
1	Albania	1987	92	98	96	96	94
1	Albania	1988	92	98	96	96	96
1	Albania	1989	94	97	94	96	96
1	Albania	1990	94	97	94	88	89
1	Albania	1991	80	92	78	80	82
1	Albania	1992	81	97	94	87	97
1	Albania	1993	82	98	96	76	98
1	Albania	1994	87	99	99	90	98
1	Albania	1995	97	98	97	91	98
1	Albania	1996	94	98	98	92	99
1	Albania	1997	94	99	99	95	99
1	Albania	1998	87	99	96	89	97
1	Albania	1999	93	98	97	85	97
1	Albania	2000	93	98	97	95	97
1	Albania	2001	93	97	97	95	97
1	Albania	2002	94	98	98	96	98
1	Albania	2003	95	97	97	93	97
1	Albania	2004	97	98	97	96	98
1	Albania	2005	98	99	98	97	97
1	Albania	2006	97	98	97	95	97
1	Albania	2007	98	98	98	97	99
1	Albania	2008	99	99	99	98	99
1	Albania	2009	97	99	98	97	98
1	Albania	2010	99	99	99	99	99
1	Albania	2011	97	99	99	99	99
1	Albania	2012	96	99	99	98	99
1	Albania	2013	99	99	99	99	99
1	Albania	2014	99	99	98	98	98
1	Albania	2015	99	99	99	97	99
1	Albania	2016	99	99	98	96	98
1	Albania	2017	99	99	99	96	99
1	Albania	2018	99	99	99	94	99
1	Albania	2019	99	99	99	95	99
1	Albania	2020	98	99	98	91	98
2	Argentina	1980	62	69	44	61	33
2	Argentina	1981	70	73	49	77	40
2	Argentina	1982	77	80	58	67	48
2	Argentina	1983	70	82	61	67	79
2	Argentina	1984	78	83	62	79	72
2	Argentina	1985	90	86	66	54	73
2	Argentina	1986	99	86	67	87	79
2	Argentina	1987	94	91	75	80	85
2	Argentina	1988	91	93	80	87	90
2	Argentina	1989	92	93	80	89	86
2	Argentina	1990	99	95	87	93	90
2	Argentina	1991	99	93	80	99	86
2	Argentina	1992	99	93	81	92	85
2	Argentina	1993	99	93	81	95	82
2	Argentina	1994	99	94	82	96	85
2	Argentina	1995	99	95	85	99	90
2	Argentina	1996	99	94	83	99	90
2	Argentina	1997	99	96	88	93	92
2	Argentina	1998	98	96	84	95	90
2	Argentina	1999	96	96	86	97	91
2	Argentina	2000	95	96	83	91	88
2	Argentina	2001	92	96	83	89	85
2	Argentina	2002	95	96	93	95	94
2	Argentina	2003	99	96	96	97	95
2	Argentina	2004	99	99	98	99	91
2	Argentina	2005	99	99	98	98	95
2	Argentina	2006	99	93	91	97	92
2	Argentina	2007	99	94	91	94	92
2	Argentina	2008	99	97	93	96	94
2	Argentina	2009	99	94	94	96	97
2	Argentina	2010	99	95	94	95	95
2	Argentina	2011	99	94	91	95	93
2	Argentina	2012	99	94	91	94	90
2	Argentina	2013	99	94	94	94	90
2	Argentina	2014	99	98	94	95	92
2	Argentina	2015	96	94	94	89	93
2	Argentina	2016	92	93	92	90	87
2	Argentina	2017	95	91	86	89	84
2	Argentina	2018	93	91	86	94	84
2	Argentina	2019	85	87	83	86	83
2	Argentina	2020	75	79	74	77	74
3	Australia	1980		58	33		17
3	Australia	1981		65	40		43
3	Australia	1982		72	48		68
3	Australia	1983		78	55		94
3	Australia	1984		83	62		94
3	Australia	1985		87	68		94
3	Australia	1986		91	75		95
3	Australia	1987		93	81		95
3	Australia	1988		96	88		95
3	Australia	1989		97	93		95
3	Australia	1990		98	95		72
3	Australia	1991		97	93		75
3	Australia	1992		97	91		78
3	Australia	1993		96	90		80
3	Australia	1994		96	88		83
3	Australia	1995		95	86		86
3	Australia	1996		95	86		86
3	Australia	1997		91	77		77
3	Australia	1998		84	82		83
3	Australia	1999		96	88		88
3	Australia	2000		96	90	91	90
3	Australia	2001		97	92	92	91
3	Australia	2002		97	92	94	92
3	Australia	2003		97	93	94	92
3	Australia	2004		97	92	94	92
3	Australia	2005		97	92	94	92
3	Australia	2006		97	92	94	92
3	Australia	2007		97	92	94	92
3	Australia	2008		97	92	94	92
3	Australia	2009		97	92	94	92
3	Australia	2010		97	92	94	92
3	Australia	2011		92	92	94	92
3	Australia	2012		92	92	94	92
3	Australia	2013		92	91	94	91
3	Australia	2014		92	92	94	92
3	Australia	2015		97	93	95	93
3	Australia	2016		98	94	95	94
3	Australia	2017		98	95	95	95
3	Australia	2018		98	95	95	95
3	Australia	2019		98	95	95	95
3	Australia	2020		98	95	95	95
4	Austria	1980		96	90		90
4	Austria	1981		96	90		90
4	Austria	1982		96	90		90
4	Austria	1983		96	90		90
4	Austria	1984		96	90		90
4	Austria	1985		96	90		90
4	Austria	1986		96	90		90
4	Austria	1987		96	90		90
4	Austria	1988		96	90		90
4	Austria	1989		96	90		90
4	Austria	1990		96	90		90
4	Austria	1991		96	90		90
4	Austria	1992		96	90		90
4	Austria	1993		96	90		90
4	Austria	1994		96	90		90
4	Austria	1995		96	90		90
4	Austria	1996		96	90		95
4	Austria	1997		96	90		95
4	Austria	1998		94	82		87
4	Austria	1999		93	74		79
4	Austria	2000		99	81	75	71
4	Austria	2001		99	84	79	83
4	Austria	2002		99	83	78	82
4	Austria	2003		90	84	79	84
4	Austria	2004		99	83	74	83
4	Austria	2005		99	86	75	86
4	Austria	2006		86	83	80	83
4	Austria	2007		95	85	79	85
4	Austria	2008		94	83	83	83
4	Austria	2009		94	83	76	83
4	Austria	2010		95	86	80	86
4	Austria	2011		96	89	84	89
4	Austria	2012		97	92	88	92
4	Austria	2013		98	95	92	95
4	Austria	2014		99	98	96	98
4	Austria	2015		97	93	96	93
4	Austria	2016		95	87	95	87
4	Austria	2017		94	90	96	90
4	Austria	2018		90	85	94	85
4	Austria	2019		90	85	94	85
4	Austria	2020		90	85	94	85
5	Bahamas, The	1980		61	36		35
5	Bahamas, The	1981		78	55		40
5	Bahamas, The	1982		87	69		67
5	Bahamas, The	1983		85	65		65
5	Bahamas, The	1984		87	69		69
5	Bahamas, The	1985		95	86		84
5	Bahamas, The	1986		95	85		81
5	Bahamas, The	1987		95	85		76
5	Bahamas, The	1988		95	85		84
5	Bahamas, The	1989		95	86		82
5	Bahamas, The	1990		95	86		82
5	Bahamas, The	1991		97	92		91
5	Bahamas, The	1992		97	92		92
5	Bahamas, The	1993		97	91		91
5	Bahamas, The	1994		97	91		91
5	Bahamas, The	1995		95	87		86
5	Bahamas, The	1996		95	85		85
5	Bahamas, The	1997		95	86		86
5	Bahamas, The	1998		96	89		88
5	Bahamas, The	1999		96	82		82
5	Bahamas, The	2000		99	99	93	91
5	Bahamas, The	2001		99	99	94	98
5	Bahamas, The	2002		99	94	94	93
5	Bahamas, The	2003		99	92	90	93
5	Bahamas, The	2004		99	93	89	92
5	Bahamas, The	2005		99	93	85	93
5	Bahamas, The	2006		95	95	88	94
5	Bahamas, The	2007		98	95	96	95
5	Bahamas, The	2008		99	93	90	93
5	Bahamas, The	2009		99	96	98	97
5	Bahamas, The	2010		99	99	94	97
5	Bahamas, The	2011		99	98	90	97
5	Bahamas, The	2012		99	98	91	99
5	Bahamas, The	2013		99	97	92	97
5	Bahamas, The	2014		96	96	92	96
5	Bahamas, The	2015		99	95	94	95
5	Bahamas, The	2016		95	94	89	94
5	Bahamas, The	2017		98	94	90	94
5	Bahamas, The	2018		94	90	89	90
5	Bahamas, The	2019		91	89	83	89
5	Bahamas, The	2020		97	83	87	83
6	Bahrain	1980		89	72	45	72
6	Bahrain	1981		91	75	50	75
6	Bahrain	1982		92	79	54	79
6	Bahrain	1983		94	83	59	83
6	Bahrain	1984		95	86	65	86
6	Bahrain	1985		96	90	78	90
6	Bahrain	1986		97	92	78	92
6	Bahrain	1987		98	95	78	95
6	Bahrain	1988		98	96	78	96
6	Bahrain	1989		98	96	85	96
6	Bahrain	1990		97	94	87	94
6	Bahrain	1991		99	99	88	99
6	Bahrain	1992		97	94	87	94
6	Bahrain	1993		97	94	90	94
6	Bahrain	1994		99	96	93	96
6	Bahrain	1995		98	95	95	95
6	Bahrain	1996		96	96	95	96
6	Bahrain	1997		98	98	94	98
6	Bahrain	1998		98	98	99	98
6	Bahrain	1999		99	97	94	97
6	Bahrain	2000		98	97	98	97
6	Bahrain	2001	0	99	99	98	99
6	Bahrain	2002	20	99	98	99	98
6	Bahrain	2003	99.7	99	97	99	97
6	Bahrain	2004		99	98	99	98
6	Bahrain	2005	89	99	98	99	98
6	Bahrain	2006	83	99	98	99	98
6	Bahrain	2007	87	97	97	99	97
6	Bahrain	2008	79	98	97	99	97
6	Bahrain	2009	80	98	98	99	97
6	Bahrain	2010	81.1	99	99	99	99
6	Bahrain	2011	73	99	99	99	99
6	Bahrain	2012	86.8	99	99	99	99
6	Bahrain	2013	99.9	99	99	99	99
6	Bahrain	2014	100	98	98	99	98
6	Bahrain	2015	100	98	98	99	98
6	Bahrain	2016	93	99	99	99	99
6	Bahrain	2017	100	98	97	99	98
6	Bahrain	2018	100	99	99	99	99
6	Bahrain	2019	100	99	99	99	99
6	Bahrain	2020	100	99	98	99	98
7	Barbados	1980		82	60	41	99
7	Barbados	1981		80	58	47	54
7	Barbados	1982		83	62	53	63
7	Barbados	1983		87	69	55	62
7	Barbados	1984		94	83	84	77
7	Barbados	1985		94	83	88	88
7	Barbados	1986		92	79	84	80
7	Barbados	1987		92	79	85	68
7	Barbados	1988		91	76	84	73
7	Barbados	1989		92	78	85	80
7	Barbados	1990		97	91	87	90
7	Barbados	1991		94	82	92	84
7	Barbados	1992		96	90	90	89
7	Barbados	1993		95	86	92	88
7	Barbados	1994		96	90	97	91
7	Barbados	1995		97	93	92	93
7	Barbados	1996		95	85	99	85
7	Barbados	1997		98	96	92	96
7	Barbados	1998		96	93	97	93
7	Barbados	1999		95	87	86	86
7	Barbados	2000		93	93	94	86
7	Barbados	2001		92	84	93	93
7	Barbados	2002		92	87	91	86
7	Barbados	2003	92	91	89	90	90
7	Barbados	2004		97	93	98	93
7	Barbados	2005		97	92	93	91
7	Barbados	2006		94	84	92	85
7	Barbados	2007		93	93	75	93
7	Barbados	2008		85	85	94	85
7	Barbados	2009		93	93	94	93
7	Barbados	2010		94	86	85	90
7	Barbados	2011		95	91	93	91
7	Barbados	2012		96	87	90	88
7	Barbados	2013		97	91	87	91
7	Barbados	2014	62	98	94	95	95
7	Barbados	2015	38.29	99	97	97	97
7	Barbados	2016	46.18	99	97	93	97
7	Barbados	2017		90	90	94	91
7	Barbados	2018		96	95	88	94
7	Barbados	2019		92	90	92	91
7	Barbados	2020		86	85	89	85
8	Belgium	1980		98	95		99
8	Belgium	1981		98	95		99
8	Belgium	1982		98	95		90
8	Belgium	1983		98	95		90
8	Belgium	1984		98	95		95
8	Belgium	1985		98	95		97
8	Belgium	1986		98	95		99
8	Belgium	1987		98	95		97
8	Belgium	1988		93	80		95
8	Belgium	1989		97	94		95
8	Belgium	1990		97	93		95
8	Belgium	1991		97	92		93
8	Belgium	1992		98	95		94
8	Belgium	1993		98	97		94
8	Belgium	1994		98	96		93
8	Belgium	1995		97	94		92
8	Belgium	1996		98	95		94
8	Belgium	1997		95	87		94
8	Belgium	1998		96	79		95
8	Belgium	1999		97	87		95
8	Belgium	2000		97	95	82	96
8	Belgium	2001		97	95	82	96
8	Belgium	2002		97	95	82	96
8	Belgium	2003		97	95	82	96
8	Belgium	2004		97	95	82	96
8	Belgium	2005		98	97	88	97
8	Belgium	2006		99	98	92	99
8	Belgium	2007		99	98	92	99
8	Belgium	2008		99	99	93	99
8	Belgium	2009		99	98	95	98
8	Belgium	2010		99	98	95	98
8	Belgium	2011		99	98	95	98
8	Belgium	2012		99	99	96	99
8	Belgium	2013		99	99	96	99
8	Belgium	2014		99	99	96	99
8	Belgium	2015		99	99	96	99
8	Belgium	2016		99	98	96	98
8	Belgium	2017		99	98	96	98
8	Belgium	2018		99	98	96	98
8	Belgium	2019		99	98	96	98
8	Belgium	2020		98	97	96	98
9	Belize	1980	71	72	47	21	44
9	Belize	1981	71	77	44	40	54
9	Belize	1982	85	74	61	51	65
9	Belize	1983	81	81	59	43	61
9	Belize	1984	77	77	53	43	61
9	Belize	1985	81	81	58	49	61
9	Belize	1986	94	98	82	85	84
9	Belize	1987	77	87	85	53	58
9	Belize	1988	85	90	61	59	63
9	Belize	1989	91	88	79	71	74
9	Belize	1990	93	97	91	86	86
9	Belize	1991	94	94	82	76	80
9	Belize	1992	97	96	74	69	89
9	Belize	1993	91	96	85	80	86
9	Belize	1994	90	96	88	82	84
9	Belize	1995	92	94	83	83	83
9	Belize	1996	90	95	85	81	85
9	Belize	1997	85	95	86	85	85
9	Belize	1998	93	95	87	84	87
9	Belize	1999	96	96	87	82	84
9	Belize	2000	96	96	91	96	91
9	Belize	2001	98	97	96	94	96
9	Belize	2002	96	97	89	88	93
9	Belize	2003	99	98	96	96	95
9	Belize	2004	99	98	97	97	97
9	Belize	2005	96	98	96	95	96
9	Belize	2006	97	98	98	99	98
9	Belize	2007	99	98	96	96	97
9	Belize	2008	98	98	94	96	94
9	Belize	2009	99	99	97	97	98
9	Belize	2010	98	99	96	98	96
9	Belize	2011	98	98	95	98	95
9	Belize	2012	98	99	98	96	98
9	Belize	2013	99	96	95	99	95
9	Belize	2014	98	96	95	95	95
9	Belize	2015	98	97	94	96	94
9	Belize	2016	94	98	95	95	96
9	Belize	2017	90	89	88	90	88
9	Belize	2018	99	97	96	97	96
9	Belize	2019	95	99	98	96	98
9	Belize	2020	76	79	79	82	79
10	Bhutan	1980	43	25	6	21	4
10	Bhutan	1981	44	35	13	21	11
10	Bhutan	1982	45	37	15	20	11
10	Bhutan	1983	46	39	16	21	14
10	Bhutan	1984	47	53	28	36	27
10	Bhutan	1985	54	66	41	44	41
10	Bhutan	1986	60	77	53	51	54
10	Bhutan	1987	67	84	63	58	63
10	Bhutan	1988	73	88	70	64	70
10	Bhutan	1989	93	91	76	79	76
10	Bhutan	1990	99	98	96	93	96
10	Bhutan	1991	95	97	91	89	91
10	Bhutan	1992	90	95	86	86	85
10	Bhutan	1993	89	92	79	84	82
10	Bhutan	1994	96	95	86	81	84
10	Bhutan	1995	98	95	87	85	86
10	Bhutan	1996	98	95	87	85	86
10	Bhutan	1997	92	95	87	84	87
10	Bhutan	1998	94	96	86	71	85
10	Bhutan	1999	90	95	90	77	89
10	Bhutan	2000	97	96	92	78	98
10	Bhutan	2001	81	96	88	78	88
10	Bhutan	2002	83	95	86	78	89
10	Bhutan	2003	93	96	95	88	96
10	Bhutan	2004	92	92	89	87	90
10	Bhutan	2005	92	97	95	93	95
10	Bhutan	2006	92	97	95	90	96
10	Bhutan	2007	94	98	95	95	93
10	Bhutan	2008	99	97	96	99	96
10	Bhutan	2009	94	97	93	94	93
10	Bhutan	2010	96	94	91	95	92
10	Bhutan	2011	95	98	95	95	95
10	Bhutan	2012	95	97	97	95	97
10	Bhutan	2013	97	97	97	94	97
10	Bhutan	2014	99	99	99	97	98
10	Bhutan	2015	99	99	99	97	98
10	Bhutan	2016	99	99	98	97	97
10	Bhutan	2017	99	99	98	97	97
10	Bhutan	2018	99	98	97	97	97
10	Bhutan	2019	92	99	97	97	97
10	Bhutan	2020	98	96	95	93	96
11	Bolivia	1980	30	32	11	13	14
11	Bolivia	1981	30	35	13	17	15
11	Bolivia	1982	31	33	12	15	12
11	Bolivia	1983	27	31	10	13	11
11	Bolivia	1984	23	25	6	20	46
11	Bolivia	1985	24	58	33	21	30
11	Bolivia	1986	53	67	42	55	42
11	Bolivia	1987	55	60	35	57	41
11	Bolivia	1988	56	53	28	58	40
11	Bolivia	1989	64	76	52	59	51
11	Bolivia	1990	65	66	41	53	50
11	Bolivia	1991	67	68	43	54	52
11	Bolivia	1992	81	70	45	57	54
11	Bolivia	1993	84	76	52	57	56
11	Bolivia	1994	92	80	58	64	60
11	Bolivia	1995	87	84	64	58	64
11	Bolivia	1996	98	82	61	61	61
11	Bolivia	1997	88	80	58	51	57
11	Bolivia	1998	85	86	61	65	59
11	Bolivia	1999	95	92	77	79	79
11	Bolivia	2000	92	92	75	84	74
11	Bolivia	2001	90	91	71	88	71
11	Bolivia	2002	93	94	77	91	76
11	Bolivia	2003	96	96	88	96	82
11	Bolivia	2004	86	88	84	90	84
11	Bolivia	2005	88	93	85	89	84
11	Bolivia	2006	87	87	83	88	82
11	Bolivia	2007	87	85	84	86	85
11	Bolivia	2008	90	96	88	92	87
11	Bolivia	2009	93	97	93	93	92
11	Bolivia	2010	98	97	91	88	90
11	Bolivia	2011	99	98	95	96	95
11	Bolivia	2012	99	97	93	92	93
11	Bolivia	2013	94	87	87	87	88
11	Bolivia	2014	94	92	85	89	85
11	Bolivia	2015	99	97	89	95	88
11	Bolivia	2016	96	93	87	94	87
11	Bolivia	2017	93	91	84	83	83
11	Bolivia	2018	90	89	83	89	83
11	Bolivia	2019	80	81	75	79	75
11	Bolivia	2020	82	79	68	74	68
12	Botswana	1980	92	89	71	63	46
12	Botswana	1981	93	93	75	70	71
12	Botswana	1982	94	97	82	75	77
12	Botswana	1983	94	97	82	79	80
12	Botswana	1984	95	98	83	82	83
12	Botswana	1985	97	98	84	85	85
12	Botswana	1986	99	98	86	91	88
12	Botswana	1987	95	93	88	87	86
12	Botswana	1988	95	96	88	87	89
12	Botswana	1989	92	99	92	87	89
12	Botswana	1990	93	99	92	87	90
12	Botswana	1991	93	99	93	88	91
12	Botswana	1992	94	99	94	88	91
12	Botswana	1993	95	99	94	88	92
12	Botswana	1994	96	99	94	88	93
12	Botswana	1995	96	98	95	89	94
12	Botswana	1996	97	98	96	89	95
12	Botswana	1997	98	98	96	89	95
12	Botswana	1998	99	98	98	89	93
12	Botswana	1999	99	98	97	90	97
12	Botswana	2000	99	98	97	91	97
12	Botswana	2001	99	98	97	91	97
12	Botswana	2002	99	98	97	92	97
12	Botswana	2003	99	98	96	92	96
12	Botswana	2004	99	98	96	93	96
12	Botswana	2005	99	98	96	93	96
12	Botswana	2006	99	98	96	94	96
12	Botswana	2007	99	98	96	95	96
12	Botswana	2008	99	98	96	95	96
12	Botswana	2009	99	98	96	96	96
12	Botswana	2010	98	98	95	96	96
12	Botswana	2011	98	98	95	97	96
12	Botswana	2012	98	98	95	97	96
12	Botswana	2013	98	98	95	97	96
12	Botswana	2014	98	98	95	97	96
12	Botswana	2015	98	98	95	97	96
12	Botswana	2016	98	98	95	97	96
12	Botswana	2017	98	98	95	97	96
12	Botswana	2018	98	98	95	97	96
12	Botswana	2019	98	98	95	97	96
12	Botswana	2020	98	98	95	87	96
13	Brazil	1980	56	62	37	57	69
13	Brazil	1981	62	72	47	73	39
13	Brazil	1982	64	79	56	66	51
13	Brazil	1983	66	82	60	68	55
13	Brazil	1984	75	87	68	73	55
13	Brazil	1985	63	86	66	67	52
13	Brazil	1986	65	80	58	67	51
13	Brazil	1987	68	80	58	64	53
13	Brazil	1988	74	80	58	62	57
13	Brazil	1989	74	79	56	60	54
13	Brazil	1990	79	86	66	78	58
13	Brazil	1991	87	92	78	85	67
13	Brazil	1992	90	88	71	91	65
13	Brazil	1993	95	91	75	85	64
13	Brazil	1994	93	50	74	77	70
13	Brazil	1995	99	85	81	87	79
13	Brazil	1996	99	75	77	80	80
13	Brazil	1997	99	99	79	99	89
13	Brazil	1998	99	99	93	95	95
13	Brazil	1999	99	99	94	99	99
13	Brazil	2000	99	99	98	99	99
13	Brazil	2001	99	99	98	99	99
13	Brazil	2002	99	99	99	96	99
13	Brazil	2003	99	99	99	97	99
13	Brazil	2004	99	99	99	97	99
13	Brazil	2005	99	99	99	98	99
13	Brazil	2006	99	99	99	99	99
13	Brazil	2007	99	99	99	99	99
13	Brazil	2008	99	99	99	99	99
13	Brazil	2009	99	99	99	99	99
13	Brazil	2010	99	99	99	99	99
13	Brazil	2011	99	99	99	99	98
13	Brazil	2012	99	99	95	99	96
13	Brazil	2013	99	98	97	98	96
13	Brazil	2014	99	98	93	97	96
13	Brazil	2015	99	97	96	96	98
13	Brazil	2016	90	95	89	95	72
13	Brazil	2017	91	99	89	91	75
13	Brazil	2018	92	87	87	92	85
13	Brazil	2019	79	79	70	91	85
13	Brazil	2020	67	88	77	79	74
14	Brunei Darussalam	1980	99	96	89	73	89
14	Brunei Darussalam	1981	99	97	94	80	95
14	Brunei Darussalam	1982	99	99	99	88	99
14	Brunei Darussalam	1983	99	95	85	94	90
14	Brunei Darussalam	1984	90	98	96	90	94
14	Brunei Darussalam	1985	95	96	88	98	88
14	Brunei Darussalam	1986	85	95	86	99	86
14	Brunei Darussalam	1987	84	95	85	99	88
14	Brunei Darussalam	1988	85	96	89	99	89
14	Brunei Darussalam	1989	88	97	91	99	91
14	Brunei Darussalam	1990	91	97	93	99	92
14	Brunei Darussalam	1991	94	98	95	96	94
14	Brunei Darussalam	1992	97	98	96	92	95
14	Brunei Darussalam	1993	99	99	99	99	99
14	Brunei Darussalam	1994	99	99	99	99	99
14	Brunei Darussalam	1995	99	99	99	99	99
14	Brunei Darussalam	1996	99	99	99	99	99
14	Brunei Darussalam	1997	99	99	99	98	99
14	Brunei Darussalam	1998	96	99	97	99	98
14	Brunei Darussalam	1999	98	99	92	94	97
14	Brunei Darussalam	2000	99	99	99	99	99
14	Brunei Darussalam	2001	99	99	97	99	99
14	Brunei Darussalam	2002	95	99	94	99	99
14	Brunei Darussalam	2003	95	99	92	98	99
14	Brunei Darussalam	2004	99	99	92	99	92
14	Brunei Darussalam	2005	94	99	94	98	93
14	Brunei Darussalam	2006	99	99	97	97	94
14	Brunei Darussalam	2007	96	99	99	97	95
14	Brunei Darussalam	2008	99	99	98	99	97
14	Brunei Darussalam	2009	99	99	99	99	99
14	Brunei Darussalam	2010	95	98	95	94	99
14	Brunei Darussalam	2011	96	99	97	91	96
14	Brunei Darussalam	2012	99	98	95	95	92
14	Brunei Darussalam	2013	99	99	99	96	99
14	Brunei Darussalam	2014	99	99	99	97	99
14	Brunei Darussalam	2015	99	99	99	96	99
14	Brunei Darussalam	2016	99	99	99	98	99
14	Brunei Darussalam	2017	99	99	99	97	99
14	Brunei Darussalam	2018	99	99	99	99	99
14	Brunei Darussalam	2019	99	99	99	97	99
14	Brunei Darussalam	2020	99	99	99	99	99
15	Bulgaria	1980	99	98	98	98	99
15	Bulgaria	1981	99	99	99	98	99
15	Bulgaria	1982	99	99	99	90	99
15	Bulgaria	1983	99	99	99	98	98
15	Bulgaria	1984	99	99	99	98	99
15	Bulgaria	1985	99	99	99	99	99
15	Bulgaria	1986	99	99	99	99	99
15	Bulgaria	1987	99	99	99	99	99
15	Bulgaria	1988	99	99	99	99	99
15	Bulgaria	1989	99	99	99	99	99
15	Bulgaria	1990	99	99	99	99	99
15	Bulgaria	1991	99	99	99	98	81
15	Bulgaria	1992	99	98	98	92	99
15	Bulgaria	1993	99	98	98	88	97
15	Bulgaria	1994	98	97	93	93	94
15	Bulgaria	1995	99	98	96	94	97
15	Bulgaria	1996	98	98	95	95	95
15	Bulgaria	1997	97	97	94	93	96
15	Bulgaria	1998	98	96	95	95	96
15	Bulgaria	1999	99	96	96	96	97
15	Bulgaria	2000	98	95	93	89	94
15	Bulgaria	2001	98	95	94	90	94
15	Bulgaria	2002	98	97	93	92	94
15	Bulgaria	2003	98	96	96	96	96
15	Bulgaria	2004	98	95	95	95	94
15	Bulgaria	2005	98	97	96	96	97
15	Bulgaria	2006	98	97	95	96	96
15	Bulgaria	2007	98	96	95	96	95
15	Bulgaria	2008	98	97	95	96	96
15	Bulgaria	2009	98	96	94	96	94
15	Bulgaria	2010	98	96	94	97	94
15	Bulgaria	2011	98	96	95	95	95
15	Bulgaria	2012	97	96	95	94	95
15	Bulgaria	2013	97	96	95	95	95
15	Bulgaria	2014	97	90	88	93	88
15	Bulgaria	2015	96	93	91	92	91
15	Bulgaria	2016	96	94	92	92	92
15	Bulgaria	2017	96	96	92	94	92
15	Bulgaria	2018	96	94	92	93	92
15	Bulgaria	2019	96	96	93	95	93
15	Bulgaria	2020	97	94	91	88	91
16	Central African Republic	1980	17	35	13	12	13
16	Central African Republic	1981	26	32	11	15	11
16	Central African Republic	1982	24	36	14	16	14
16	Central African Republic	1983	29	39	16	16	16
16	Central African Republic	1984	32	40	17	19	17
16	Central African Republic	1985	34	44	20	23	20
16	Central African Republic	1986	37	42	19	24	19
16	Central African Republic	1987	42	46	22	17	22
16	Central African Republic	1988	53	67	42	40	42
16	Central African Republic	1989	86	84	64	69	61
16	Central African Republic	1990	96	95	82	82	82
16	Central African Republic	1991	91	85	64	57	64
16	Central African Republic	1992	85	75	45	32	45
16	Central African Republic	1993	81	75	47	42	46
16	Central African Republic	1994	77	76	48	52	46
16	Central African Republic	1995	94	77	53	46	51
16	Central African Republic	1996	86	72	48	44	47
16	Central African Republic	1997	78	66	43	42	44
16	Central African Republic	1998	70	61	43	37	45
16	Central African Republic	1999	62	55	33	37	36
16	Central African Republic	2000	66	60	37	36	38
16	Central African Republic	2001	70	65	40	35	40
16	Central African Republic	2002	71	65	44	42	42
16	Central African Republic	2003	72	65	47	49	44
16	Central African Republic	2004	73	64	51	55	45
16	Central African Republic	2005	74	64	54	62	47
16	Central African Republic	2006	74	64	51	61	47
16	Central African Republic	2007	74	65	48	59	46
16	Central African Republic	2008	74	65	45	58	46
16	Central African Republic	2009	74	65	42	56	45
16	Central African Republic	2010	74	67	45	53	46
16	Central African Republic	2011	74	69	47	49	47
16	Central African Republic	2012	74	66	47	48	47
16	Central African Republic	2013	37	35	23	25	23
16	Central African Republic	2014	68	60	45	47	50
16	Central African Republic	2015	64	57	43	46	51
16	Central African Republic	2016	61	54	42	45	52
16	Central African Republic	2017	61	54	42	41	46
16	Central African Republic	2018	61	54	42	41	46
16	Central African Republic	2019	61	54	42	41	46
16	Central African Republic	2020	61	54	42	41	46
17	Chile	1980	96	97	93	94	93
17	Chile	1981	96	99	99	95	99
17	Chile	1982	94	99	99	96	99
17	Chile	1983	92	96	89	95	89
17	Chile	1984	95	99	99	94	99
17	Chile	1985	96	99	99	92	99
17	Chile	1986	96	96	90	91	90
17	Chile	1987	97	97	93	92	93
17	Chile	1988	98	98	96	95	96
17	Chile	1989	97	98	95	92	95
17	Chile	1990	94	98	95	97	95
17	Chile	1991	99	97	94	99	94
17	Chile	1992	99	96	90	89	90
17	Chile	1993	97	96	90	94	90
17	Chile	1994	99	97	94	96	94
17	Chile	1995	97	97	94	97	94
17	Chile	1996	99	97	91	93	91
17	Chile	1997	92	96	90	96	90
17	Chile	1998	92	97	90	98	90
17	Chile	1999	95	97	95	94	95
17	Chile	2000	93	98	91	97	91
17	Chile	2001	98	99	97	96	96
17	Chile	2002	96	98	97	95	97
17	Chile	2003	95	98	96	96	96
17	Chile	2004	95	94	93	94	94
17	Chile	2005	95	92	91	90	92
17	Chile	2006	98	95	94	91	94
17	Chile	2007	98	98	96	92	95
17	Chile	2008	99	96	95	96	95
17	Chile	2009	95	94	94	93	94
17	Chile	2010	95	93	92	93	92
17	Chile	2011	91	94	94	91	93
17	Chile	2012	92	90	90	90	90
17	Chile	2013	98	92	91	90	90
17	Chile	2014	98	99	95	97	95
17	Chile	2015	93	97	96	96	96
17	Chile	2016	97	99	95	93	95
17	Chile	2017	96	98	93	93	93
17	Chile	2018	96	99	95	93	95
17	Chile	2019	98	99	96	95	96
17	Chile	2020	98	98	93	91	93
18	Colombia	1980	45	39	16	13	16
18	Colombia	1981	57	44	20	26	22
18	Colombia	1982	65	51	26	28	27
18	Colombia	1983	79	67	42	43	42
18	Colombia	1984	69	82	61	51	68
18	Colombia	1985	76	82	61	51	62
18	Colombia	1986	70	72	48	45	53
18	Colombia	1987	80	80	58	59	82
18	Colombia	1988	99	90	74	74	94
18	Colombia	1989	94	92	78	81	90
18	Colombia	1990	95	96	88	82	93
18	Colombia	1991	95	94	84	78	91
18	Colombia	1992	88	92	78	74	84
18	Colombia	1993	96	94	88	94	92
18	Colombia	1994	99	95	85	84	87
18	Colombia	1995	99	95	85	95	87
18	Colombia	1996	99	95	85	90	87
18	Colombia	1997	97	94	84	80	85
18	Colombia	1998	85	95	73	78	75
18	Colombia	1999	80	95	74	79	77
18	Colombia	2000	91	91	79	88	82
18	Colombia	2001	87	82	80	93	83
18	Colombia	2002	87	93	81	93	83
18	Colombia	2003	97	94	92	93	92
18	Colombia	2004	92	90	89	94	89
18	Colombia	2005	94	97	93	96	93
18	Colombia	2006	96	97	93	95	94
18	Colombia	2007	93	97	93	93	93
18	Colombia	2008	93	97	92	95	92
18	Colombia	2009	90	97	92	89	92
18	Colombia	2010	84	96	88	88	88
18	Colombia	2011	83	95	85	88	85
18	Colombia	2012	89	91	91	94	91
18	Colombia	2013	85	97	91	92	91
18	Colombia	2014	89	91	90	91	90
18	Colombia	2015	90	93	91	94	91
18	Colombia	2016	88	93	91	93	91
18	Colombia	2017	91	94	92	93	92
18	Colombia	2018	89	92	92	95	92
18	Colombia	2019	90	95	94	95	93
18	Colombia	2020	89	92	88	90	88
19	Congo, Rep.	1980	92	67	42	49	42
19	Congo, Rep.	1981		67	42	49	42
19	Congo, Rep.	1982	91	72	47	55	48
19	Congo, Rep.	1983	90	74	50	59	53
19	Congo, Rep.	1984	80	77	53	52	59
19	Congo, Rep.	1985	89	77	54	67	73
19	Congo, Rep.	1986	86	88	71	69	71
19	Congo, Rep.	1987	87	89	72	69	71
19	Congo, Rep.	1988	88	89	72	73	71
19	Congo, Rep.	1989	90	92	79	75	79
19	Congo, Rep.	1990	90	92	79	75	80
19	Congo, Rep.	1991	89	90	74	64	74
19	Congo, Rep.	1992	75	86	67	60	67
19	Congo, Rep.	1993	63	82	60	55	60
19	Congo, Rep.	1994	61	78	55	47	55
19	Congo, Rep.	1995	58	74	50	38	50
19	Congo, Rep.	1996	51	62	37	42	47
19	Congo, Rep.	1997	29	47	23	18	21
19	Congo, Rep.	1998	34	46	26	21	25
19	Congo, Rep.	1999	39	46	29	23	29
19	Congo, Rep.	2000	50	45	33	34	31
19	Congo, Rep.	2001	53	44	31	35	32
19	Congo, Rep.	2002	51	50	41	37	41
19	Congo, Rep.	2003	60	62	50	50	50
19	Congo, Rep.	2004	85	67	67	65	67
19	Congo, Rep.	2005	73	73	62	54	62
19	Congo, Rep.	2006	84	81	73	61	73
19	Congo, Rep.	2007	86	80	72	59	71
19	Congo, Rep.	2008	93	93	79	69	77
19	Congo, Rep.	2009	90	92	78	63	76
19	Congo, Rep.	2010	95	90	74	75	72
19	Congo, Rep.	2011	95	90	82	83	72
19	Congo, Rep.	2012	92	90	85	80	68
19	Congo, Rep.	2013	92	90	85	80	85
19	Congo, Rep.	2014	95	95	90	80	90
19	Congo, Rep.	2015	85	85	80	80	80
19	Congo, Rep.	2016	80	76	71	67	71
19	Congo, Rep.	2017	76	75	69	70	69
19	Congo, Rep.	2018	81	79	75	75	75
19	Congo, Rep.	2019	80	82	79	73	78
19	Congo, Rep.	2020	72	77	73	68	73
20	Costa Rica	1980	80	95	86	60	86
20	Costa Rica	1981	81	95	85	79	85
20	Costa Rica	1982	81	93	81	87	80
20	Costa Rica	1983	83	95	86	84	86
20	Costa Rica	1984	86	97	93	76	94
20	Costa Rica	1985	82	96	90	78	88
20	Costa Rica	1986	79	96	89	90	87
20	Costa Rica	1987	83	97	94	93	92
20	Costa Rica	1988	86	95	87	97	87
20	Costa Rica	1989	89	95	86	77	86
20	Costa Rica	1990	92	98	95	90	95
20	Costa Rica	1991	81	96	90	96	90
20	Costa Rica	1992	94	96	90	92	91
20	Costa Rica	1993	98	96	88	89	88
20	Costa Rica	1994	94	96	88	87	88
20	Costa Rica	1995	99	95	85	91	86
20	Costa Rica	1996	92	95	85	84	85
20	Costa Rica	1997	82	97	94	99	97
20	Costa Rica	1998	88	95	85	83	85
20	Costa Rica	1999	91	92	86	88	84
20	Costa Rica	2000	95	90	88	82	80
20	Costa Rica	2001	91	91	91	82	92
20	Costa Rica	2002	96	98	94	94	94
20	Costa Rica	2003	93	89	88	89	88
20	Costa Rica	2004	97	96	90	88	90
20	Costa Rica	2005	96	97	91	89	91
20	Costa Rica	2006	95	89	89	90	89
20	Costa Rica	2007	99	90	89	90	89
20	Costa Rica	2008	99	90	90	89	89
20	Costa Rica	2009	91	91	86	81	80
20	Costa Rica	2010	88	96	88	83	93
20	Costa Rica	2011	90	87	85	83	82
20	Costa Rica	2012	91	92	91	90	90
20	Costa Rica	2013	93	98	95	91	95
20	Costa Rica	2014	95	91	91	95	91
20	Costa Rica	2015	99	93	92	93	92
20	Costa Rica	2016	99	99	97	93	97
20	Costa Rica	2017	99	99	96	96	96
20	Costa Rica	2018	99	95	94	94	94
20	Costa Rica	2019	99	96	95	95	94
20	Costa Rica	2020	99	96	95	95	94
21	Cuba	1980	99	86	67	48	99
21	Cuba	1981	97	87	68	49	97
21	Cuba	1982	97	99	99	55	83
21	Cuba	1983	96	99	99	94	95
21	Cuba	1984	97	95	86	82	95
21	Cuba	1985	98	97	91	85	88
21	Cuba	1986	98	99	99	80	99
21	Cuba	1987	96	95	87	99	86
21	Cuba	1988	99	98	98	89	98
21	Cuba	1989	98	98	96	98	96
21	Cuba	1990	98	97	92	94	94
21	Cuba	1991	98	99	99	99	97
21	Cuba	1992	98	97	94	99	99
21	Cuba	1993	97	99	99	96	97
21	Cuba	1994	99	99	99	99	96
21	Cuba	1995	99	99	99	99	95
21	Cuba	1996	99	96	90	99	98
21	Cuba	1997	99	99	99	96	97
21	Cuba	1998	99	99	99	99	97
21	Cuba	1999	99	95	95	96	96
21	Cuba	2000	99	98	95	94	98
21	Cuba	2001	99	99	98	96	99
21	Cuba	2002	99	99	99	98	98
21	Cuba	2003	99	90	72	99	98
21	Cuba	2004	99	89	88	99	98
21	Cuba	2005	99	99	89	98	99
21	Cuba	2006	99	98	89	96	99
21	Cuba	2007	99	97	93	97	99
21	Cuba	2008	99	96	95	98	99
21	Cuba	2009	99	98	96	99	99
21	Cuba	2010	99	96	96	99	99
21	Cuba	2011	99	99	97	99	99
21	Cuba	2012	99	99	99	99	98
21	Cuba	2013	99	99	99	99	99
21	Cuba	2014	99	99	99	99	99
21	Cuba	2015	99	99	99	99	99
21	Cuba	2016	99	99	99	99	98
21	Cuba	2017	99	99	99	99	98
21	Cuba	2018	99	99	99	99	99
21	Cuba	2019	99	99	99	99	99
21	Cuba	2020	99	99	99	98	98
22	Korea, Dem. People's Rep.	1980	50	74	50	29	50
22	Korea, Dem. People's Rep.	1981	52	76	52	31	51
22	Korea, Dem. People's Rep.	1982	51	75	51	29	51
22	Korea, Dem. People's Rep.	1983	52	76	52	30	52
22	Korea, Dem. People's Rep.	1984	49	86	67	31	52
22	Korea, Dem. People's Rep.	1985	51	78	55	38	65
22	Korea, Dem. People's Rep.	1986	53	82	61	44	62
22	Korea, Dem. People's Rep.	1987	69	95	86	35	70
22	Korea, Dem. People's Rep.	1988	98	95	87	58	58
22	Korea, Dem. People's Rep.	1989	99	98	97	99	79
22	Korea, Dem. People's Rep.	1990	99	98	98	98	99
22	Korea, Dem. People's Rep.	1991	99	98	97	98	98
22	Korea, Dem. People's Rep.	1992	99	96	90	99	99
22	Korea, Dem. People's Rep.	1993	99	96	90	99	99
22	Korea, Dem. People's Rep.	1994	90	91	77	83	93
22	Korea, Dem. People's Rep.	1995	82	84	64	67	88
22	Korea, Dem. People's Rep.	1996	73	74	50	50	82
22	Korea, Dem. People's Rep.	1997	64	54	37	34	76
22	Korea, Dem. People's Rep.	1998	69	56	43	49	82
22	Korea, Dem. People's Rep.	1999	73	58	50	63	87
22	Korea, Dem. People's Rep.	2000	78	61	56	78	93
22	Korea, Dem. People's Rep.	2001	82	63	62	92	98
22	Korea, Dem. People's Rep.	2002	96	65	64	98	99
22	Korea, Dem. People's Rep.	2003	88	70	68	95	99
22	Korea, Dem. People's Rep.	2004	95	75	72	95	99
22	Korea, Dem. People's Rep.	2005	94	83	79	96	97
22	Korea, Dem. People's Rep.	2006	96	91	89	96	98
22	Korea, Dem. People's Rep.	2007	96	93	92	99	99
22	Korea, Dem. People's Rep.	2008	97	93	92	98	98
22	Korea, Dem. People's Rep.	2009	98	94	93	98	98
22	Korea, Dem. People's Rep.	2010	98	94	93	99	99
22	Korea, Dem. People's Rep.	2011	98	95	94	99	99
22	Korea, Dem. People's Rep.	2012	98	97	96	99	99
22	Korea, Dem. People's Rep.	2013	98	94	93	99	99
22	Korea, Dem. People's Rep.	2014	98	94	93	99	99
22	Korea, Dem. People's Rep.	2015	97	97	96	98	99
22	Korea, Dem. People's Rep.	2016	97	97	96	99	99
22	Korea, Dem. People's Rep.	2017	98	98	97	99	99
22	Korea, Dem. People's Rep.	2018	96	99	97	98	99
22	Korea, Dem. People's Rep.	2019	96	98	97	98	98
22	Korea, Dem. People's Rep.	2020	99	98	97	99	70
23	Denmark	1980		97	88		99
23	Denmark	1981		97	88		98
23	Denmark	1982		97	87		99
23	Denmark	1983		96	86		98
23	Denmark	1984		95	86		96
23	Denmark	1985		99	90		99
23	Denmark	1986		97	89		94
23	Denmark	1987		97	88		97
23	Denmark	1988		97	87		99
23	Denmark	1989		98	89		98
23	Denmark	1990		98	90		99
23	Denmark	1991		98	90		98
23	Denmark	1992		98	91		98
23	Denmark	1993		97	88		96
23	Denmark	1994		96	89		99
23	Denmark	1995		97	90		97
23	Denmark	1996		94	77		99
23	Denmark	1997		97	92		99
23	Denmark	1998		99	99		99
23	Denmark	1999		99	99		99
23	Denmark	2000		98	97	99	97
23	Denmark	2001		97	97	94	97
23	Denmark	2002		99	98	95	98
23	Denmark	2003		98	96	96	96
23	Denmark	2004		95	95	96	95
23	Denmark	2005		93	93	95	93
23	Denmark	2006		93	93	90	93
23	Denmark	2007		87	87	89	87
23	Denmark	2008		89	88	87	88
23	Denmark	2009		90	89	84	89
23	Denmark	2010		93	90	85	90
23	Denmark	2011		94	91	87	91
23	Denmark	2012		97	94	90	94
23	Denmark	2013		97	94	89	94
23	Denmark	2014		96	94	90	94
23	Denmark	2015		96	93	91	93
23	Denmark	2016		97	94	94	94
23	Denmark	2017		99	98	97	98
23	Denmark	2018		97	97	95	97
23	Denmark	2019		97	97	96	97
23	Denmark	2020		97	97	94	97
24	Dominica	1980	65	84	63		53
24	Dominica	1981	57	98	97		97
24	Dominica	1982	48	99	99		73
24	Dominica	1983	99	97	93		92
24	Dominica	1984	84	94	84		82
24	Dominica	1985	90	97	91		89
24	Dominica	1986	87	97	93		92
24	Dominica	1987	98	98	95		95
24	Dominica	1988	98	98	96		97
24	Dominica	1989	99	97	92		94
24	Dominica	1990	99	97	92		94
24	Dominica	1991	99	98	98		94
24	Dominica	1992	99	99	99		99
24	Dominica	1993	99	99	99		99
24	Dominica	1994	99	99	99		99
24	Dominica	1995	99	99	99		99
24	Dominica	1996	99	99	99		99
24	Dominica	1997	99	97	92		97
24	Dominica	1998	99	99	99		99
24	Dominica	1999	99	99	99		99
24	Dominica	2000	99	99	99	99	99
24	Dominica	2001	99	99	99	99	99
24	Dominica	2002	99	99	98	99	98
24	Dominica	2003	99	99	99	99	99
24	Dominica	2004	99	99	99	99	99
24	Dominica	2005	98	99	98	98	98
24	Dominica	2006	99	98	95	97	96
24	Dominica	2007	90	98	96	96	93
24	Dominica	2008	98	96	96	99	95
24	Dominica	2009	99	99	99	99	99
24	Dominica	2010	99	99	98	99	99
24	Dominica	2011	98	99	98	99	98
24	Dominica	2012	98	98	97	99	97
24	Dominica	2013	97	98	96	93	96
24	Dominica	2014	98	99	97	94	97
24	Dominica	2015	98	99	98	96	98
24	Dominica	2016	98	99	99	96	99
24	Dominica	2017	97	98	91	77	91
24	Dominica	2018	95	99	94	84	94
24	Dominica	2019	98	99	99	92	99
24	Dominica	2020	98	99	97	92	97
25	Dominican Republic	1980	29	61	36	30	46
25	Dominican Republic	1981	34	52	27	18	42
25	Dominican Republic	1982	38	53	28	25	43
25	Dominican Republic	1983	41	54	29	24	22
25	Dominican Republic	1984	43	59	34	19	99
25	Dominican Republic	1985	51	64	39	54	39
25	Dominican Republic	1986	54	93	80	71	79
25	Dominican Republic	1987	57	93	80	71	79
25	Dominican Republic	1988	60	80	69	29	65
25	Dominican Republic	1989	63	80	58	65	70
25	Dominican Republic	1990	70	87	69	70	90
25	Dominican Republic	1991	74	88	71	72	74
25	Dominican Republic	1992	78	90	73	73	73
25	Dominican Republic	1993	82	91	75	75	82
25	Dominican Republic	1994	86	90	74	76	98
25	Dominican Republic	1995	90	89	72	78	70
25	Dominican Republic	1996	79	88	72	79	70
25	Dominican Republic	1997	88	86	73	79	71
25	Dominican Republic	1998	86	91	75	80	68
25	Dominican Republic	1999	99	95	83	83	71
25	Dominican Republic	2000	90	91	78	85	71
25	Dominican Republic	2001	98	95	72	88	71
25	Dominican Republic	2002	97	92	82	86	74
25	Dominican Republic	2003	95	88	79	83	65
25	Dominican Republic	2004	97	87	79	81	66
25	Dominican Republic	2005	96	92	87	79	86
25	Dominican Republic	2006	95	93	89	81	88
25	Dominican Republic	2007	92	87	85	82	86
25	Dominican Republic	2008	92	86	82	83	86
25	Dominican Republic	2009	96	85	82	84	85
25	Dominican Republic	2010	98	96	88	85	85
25	Dominican Republic	2011	99	91	84	87	84
25	Dominican Republic	2012	99	92	85	88	85
25	Dominican Republic	2013	99	91	83	83	82
25	Dominican Republic	2014	99	95	91	88	90
25	Dominican Republic	2015	99	99	85	90	87
25	Dominican Republic	2016	99	98	87	85	82
25	Dominican Republic	2017	99	99	84	86	80
25	Dominican Republic	2018	99	98	94	95	89
25	Dominican Republic	2019	99	96	89	96	92
25	Dominican Republic	2020	85	86	82	82	80
26	Ecuador	1980	76	31	10	24	19
26	Ecuador	1981	82	51	26	31	27
26	Ecuador	1982	99	60	35	45	36
26	Ecuador	1983	85	56	31	34	32
26	Ecuador	1984	99	72	48	54	47
26	Ecuador	1985	99	66	41	51	39
26	Ecuador	1986	94	69	44	50	44
26	Ecuador	1987	85	75	51	47	51
26	Ecuador	1988	92	77	54	53	58
26	Ecuador	1989	91	78	55	57	64
26	Ecuador	1990	89	87	68	60	67
26	Ecuador	1991	82	81	59	54	61
26	Ecuador	1992	99	95	87	69	86
26	Ecuador	1993	99	95	85	85	84
26	Ecuador	1994	99	94	84	83	83
26	Ecuador	1995	99	94	83	81	82
26	Ecuador	1996	99	94	82	79	80
26	Ecuador	1997	99	93	81	77	79
26	Ecuador	1998	98	94	85	89	83
26	Ecuador	1999	99	93	79	99	83
26	Ecuador	2000	99	94	87	99	83
26	Ecuador	2001	99	95	89	99	90
26	Ecuador	2002	99	95	88	99	88
26	Ecuador	2003	99	95	87	99	97
26	Ecuador	2004	99	95	88	99	90
26	Ecuador	2005	99	96	92	93	89
26	Ecuador	2006	99	96	96	97	92
26	Ecuador	2007	99	98	96	98	95
26	Ecuador	2008	98	98	96	98	94
26	Ecuador	2009	99	98	94	97	91
26	Ecuador	2010	98	91	91	95	88
26	Ecuador	2011	98	89	88	94	85
26	Ecuador	2012	94	88	87	96	85
26	Ecuador	2013	90	87	87	97	87
26	Ecuador	2014	89	84	83	85	84
26	Ecuador	2015	88	80	78	84	84
26	Ecuador	2016	84	94	83	86	79
26	Ecuador	2017	88	95	85	81	83
26	Ecuador	2018	90	86	85	83	85
26	Ecuador	2019	86	85	85	83	85
26	Ecuador	2020	81	74	70	81	72
27	Egypt, Arab Rep.	1980	50	80	57	41	67
27	Egypt, Arab Rep.	1981	50	80	57	41	67
27	Egypt, Arab Rep.	1982	50	80	57	41	67
27	Egypt, Arab Rep.	1983	53	80	57	41	67
27	Egypt, Arab Rep.	1984	53	87	69	47	78
27	Egypt, Arab Rep.	1985	80	94	84	74	84
27	Egypt, Arab Rep.	1986	77	93	80	78	89
27	Egypt, Arab Rep.	1987	72	93	81	76	82
27	Egypt, Arab Rep.	1988	80	95	87	85	89
27	Egypt, Arab Rep.	1989	83	96	90	86	90
27	Egypt, Arab Rep.	1990	89	95	87	86	87
27	Egypt, Arab Rep.	1991	92	91	76	89	86
27	Egypt, Arab Rep.	1992	92	92	79	89	89
27	Egypt, Arab Rep.	1993	95	93	81	89	89
27	Egypt, Arab Rep.	1994	95	94	83	89	91
27	Egypt, Arab Rep.	1995	93	96	88	89	90
27	Egypt, Arab Rep.	1996	95	96	90	92	91
27	Egypt, Arab Rep.	1997	98	96	88	92	94
27	Egypt, Arab Rep.	1998	99	97	92	98	95
27	Egypt, Arab Rep.	1999	98	98	97	96	97
27	Egypt, Arab Rep.	2000	98	98	98	98	98
27	Egypt, Arab Rep.	2001	98	99	99	97	99
27	Egypt, Arab Rep.	2002	98	98	97	97	97
27	Egypt, Arab Rep.	2003	98	98	98	98	98
27	Egypt, Arab Rep.	2004	98	98	97	97	97
27	Egypt, Arab Rep.	2005	98	98	98	98	98
27	Egypt, Arab Rep.	2006	99	98	98	98	98
27	Egypt, Arab Rep.	2007	98	98	98	97	98
27	Egypt, Arab Rep.	2008	98	98	97	92	97
27	Egypt, Arab Rep.	2009	98	97	97	95	97
27	Egypt, Arab Rep.	2010	98	97	97	96	97
27	Egypt, Arab Rep.	2011	98	97	96	96	96
27	Egypt, Arab Rep.	2012	95	94	93	93	93
27	Egypt, Arab Rep.	2013	98	97	97	96	97
27	Egypt, Arab Rep.	2014	96	96	94	93	94
27	Egypt, Arab Rep.	2015	96	94	93	92	93
27	Egypt, Arab Rep.	2016	96	96	95	95	95
27	Egypt, Arab Rep.	2017	86	95	94	94	94
27	Egypt, Arab Rep.	2018	95	96	95	94	95
27	Egypt, Arab Rep.	2019	96	96	95	95	95
27	Egypt, Arab Rep.	2020	96	95	94	94	95
28	El Salvador	1980	56	69	44	45	42
28	El Salvador	1981	47	67	42	44	38
28	El Salvador	1982	46	67	42	43	42
28	El Salvador	1983	48	45	21	46	20
28	El Salvador	1984	22	56	31	41	30
28	El Salvador	1985	50	78	55	71	54
28	El Salvador	1986	51	74	50	51	51
28	El Salvador	1987	55	77	53	48	57
28	El Salvador	1988	56	84	63	63	63
28	El Salvador	1989	62	84	64	73	64
28	El Salvador	1990	75	93	80	98	80
28	El Salvador	1991	67	82	61	54	61
28	El Salvador	1992	62	82	60	55	61
28	El Salvador	1993	79	92	79	86	79
28	El Salvador	1994	82	96	90	80	89
28	El Salvador	1995	99	99	99	93	94
28	El Salvador	1996	98	98	96	94	94
28	El Salvador	1997	95	98	97	98	97
28	El Salvador	1998	99	99	99	99	99
28	El Salvador	1999	99	98	94	94	92
28	El Salvador	2000	99	99	99	97	98
28	El Salvador	2001	92	97	92	95	94
28	El Salvador	2002	92	93	81	93	81
28	El Salvador	2003	91	98	94	90	93
28	El Salvador	2004	94	96	90	93	90
28	El Salvador	2005	84	96	89	99	89
28	El Salvador	2006	93	98	96	98	96
28	El Salvador	2007	99	99	99	99	99
28	El Salvador	2008	99	99	98	95	98
28	El Salvador	2009	99	97	91	91	91
28	El Salvador	2010	96	90	89	92	89
28	El Salvador	2011	95	90	89	89	90
28	El Salvador	2012	90	92	92	93	93
28	El Salvador	2013	90	97	92	94	92
28	El Salvador	2014	85	96	94	95	93
28	El Salvador	2015	99	93	91	95	92
28	El Salvador	2016	87	91	93	90	95
28	El Salvador	2017	83	83	85	85	89
28	El Salvador	2018	81	82	81	81	83
28	El Salvador	2019	78	82	81	82	81
28	El Salvador	2020	79	79	72	71	64
29	Ethiopia	1980				4	3
29	Ethiopia	1981	5			3	3
29	Ethiopia	1982	6			7	3
29	Ethiopia	1983	7			7	4
29	Ethiopia	1984	8			8	4
29	Ethiopia	1985	11			12	6
29	Ethiopia	1986	13			10	7
29	Ethiopia	1987	28			13	16
29	Ethiopia	1988	27			15	16
29	Ethiopia	1989	44			23	26
29	Ethiopia	1990	64			38	49
29	Ethiopia	1991	29			17	21
29	Ethiopia	1992	26			12	13
29	Ethiopia	1993	36			22	28
29	Ethiopia	1994	65			54	57
29	Ethiopia	1995	61			38	65
29	Ethiopia	1996	57			54	73
29	Ethiopia	1997	54			51	83
29	Ethiopia	1998	54			44	70
29	Ethiopia	1999	54			37	56
29	Ethiopia	2000	56	47	30	36	55
29	Ethiopia	2001	57	50	33	35	54
29	Ethiopia	2002	58	52	35	36	55
29	Ethiopia	2003	59	55	38	35	54
29	Ethiopia	2004	60	58	40	35	54
29	Ethiopia	2005	64	61	44	40	56
29	Ethiopia	2006	66	64	46	44	59
29	Ethiopia	2007	69	67	50	49	61
29	Ethiopia	2008	71	71	54	54	63
29	Ethiopia	2009	74	74	58	59	65
29	Ethiopia	2010	76	77	61	64	69
29	Ethiopia	2011	80	80	65	68	70
29	Ethiopia	2012	74	74	62	62	70
29	Ethiopia	2013	68	67	59	55	70
29	Ethiopia	2014	69	73	61	54	68
29	Ethiopia	2015	70	74	63	56	75
29	Ethiopia	2016	72	75	66	57	69
29	Ethiopia	2017	73	76	68	59	68
29	Ethiopia	2018	71	77	67	55	70
29	Ethiopia	2019	69	76	68	58	71
29	Ethiopia	2020	70	76	71	60	74
30	Fiji	1980	95	87	68	32	55
30	Fiji	1981	98	88	70	40	62
30	Fiji	1982	98	84	64	2	65
30	Fiji	1983	99	93	80	25	81
30	Fiji	1984	94	91	77	22	72
30	Fiji	1985	99	87	69	57	68
30	Fiji	1986	96	88	71	61	73
30	Fiji	1987	98	96	90	64	92
30	Fiji	1988	99	98	98	69	99
30	Fiji	1989	99	98	98	65	99
30	Fiji	1990	99	98	97	84	96
30	Fiji	1991	99	99	99	93	99
30	Fiji	1992	98	98	97	91	98
30	Fiji	1993	99	98	96	96	96
30	Fiji	1994	99	98	96	96	96
30	Fiji	1995	99	98	97	94	99
30	Fiji	1996	99	98	97	94	99
30	Fiji	1997	95	95	86	75	88
30	Fiji	1998	95	96	87	77	89
30	Fiji	1999	96	96	89	79	90
30	Fiji	2000	96	97	90	81	91
30	Fiji	2001	97	97	91	83	92
30	Fiji	2002	97	98	93	85	94
30	Fiji	2003	97	98	94	86	95
30	Fiji	2004	98	99	95	88	96
30	Fiji	2005	98	99	96	90	97
30	Fiji	2006	99	99	98	92	98
30	Fiji	2007	99	99	99	94	99
30	Fiji	2008	99	99	99	95	99
30	Fiji	2009	99	99	99	95	99
30	Fiji	2010	99	99	99	96	99
30	Fiji	2011	99	99	99	96	99
30	Fiji	2012	99	99	99	96	99
30	Fiji	2013	99	99	99	96	99
30	Fiji	2014	99	99	99	96	99
30	Fiji	2015	99	99	99	96	99
30	Fiji	2016	99	99	99	96	99
30	Fiji	2017	99	99	99	96	99
30	Fiji	2018	99	99	99	96	99
30	Fiji	2019	99	99	99	96	99
30	Fiji	2020	99	99	99	96	99
31	Finland	1980		97	92		90
31	Finland	1981		97	92		90
31	Finland	1982		97	94		78
31	Finland	1983		97	94		78
31	Finland	1984		98	95		84
31	Finland	1985		98	96		89
31	Finland	1986		98	97		95
31	Finland	1987		98	98		97
31	Finland	1988		99	99		99
31	Finland	1989		96	90		90
31	Finland	1990		96	90		90
31	Finland	1991		98	95		97
31	Finland	1992		99	99		99
31	Finland	1993		99	99		99
31	Finland	1994		99	99		98
31	Finland	1995		99	99		99
31	Finland	1996		99	99		99
31	Finland	1997		99	99		95
31	Finland	1998		99	99		95
31	Finland	1999		99	99		95
31	Finland	2000		99	99	96	96
31	Finland	2001		99	98	96	95
31	Finland	2002	99	99	98	96	95
31	Finland	2003	99	98	98	97	96
31	Finland	2004	98.9	98	98	97	96
31	Finland	2005	98	99	97	97	97
31	Finland	2006	98	99	97	97	97
31	Finland	2007	98	99	99	98	97
31	Finland	2008	98	99	99	97	97
31	Finland	2009	97	99	99	98	99
31	Finland	2010	97	99	99	98	99
31	Finland	2011	98.5	99	99	97	99
31	Finland	2012		99	99	97	99
31	Finland	2013		99	98	97	98
31	Finland	2014		99	98	96	98
31	Finland	2015		99	97	95	97
31	Finland	2016		99	92	94	92
31	Finland	2017		98	89	94	89
31	Finland	2018		99	91	96	91
31	Finland	2019		98	91	96	91
31	Finland	2020		98	91	96	91
32	Ghana	1980		27	7	16	7
32	Ghana	1981		46	22	23	25
32	Ghana	1982		47	23	21	25
32	Ghana	1983	31	47	23	16	23
32	Ghana	1984	41	42	19	10	19
32	Ghana	1985	41	46	22	21	18
32	Ghana	1986	55	60	35	31	29
32	Ghana	1987	69	67	42	51	40
32	Ghana	1988	70	72	47	59	45
32	Ghana	1989	70	75	51	65	50
32	Ghana	1990	71	80	58	61	57
32	Ghana	1991	77	82	60	63	60
32	Ghana	1992	83	83	62	64	62
32	Ghana	1993	85	86	66	66	67
32	Ghana	1994	86	88	70	68	71
32	Ghana	1995	87	88	70	70	71
32	Ghana	1996	87	88	71	71	72
32	Ghana	1997	88	88	71	73	72
32	Ghana	1998	90	87	76	78	78
32	Ghana	1999	98	86	79	81	78
32	Ghana	2000	99	96	88	90	88
32	Ghana	2001	94	81	79	78	81
32	Ghana	2002	92	84	78	78	80
32	Ghana	2003	92	87	80	80	80
32	Ghana	2004	92	88	80	83	81
32	Ghana	2005	99	88	84	83	85
32	Ghana	2006	99	87	84	85	84
32	Ghana	2007	99	96	94	95	94
32	Ghana	2008	99	96	93	86	92
32	Ghana	2009	99	96	94	93	94
32	Ghana	2010	99	96	94	93	94
32	Ghana	2011	98	94	91	91	91
32	Ghana	2012	98	92	92	88	91
32	Ghana	2013	98	94	90	89	91
32	Ghana	2014	99	99	98	92	94
32	Ghana	2015	97	97	88	89	88
32	Ghana	2016	94	94	93	89	95
32	Ghana	2017	99	99	99	95	94
32	Ghana	2018	98	97	97	92	98
32	Ghana	2019	96	97	97	92	97
32	Ghana	2020	93	94	94	88	92
33	Greece	1980		89	72		90
33	Greece	1981		98	95		95
33	Greece	1982		94	83		96
33	Greece	1983		89	72		97
33	Greece	1984		82	60		98
33	Greece	1985		77	54		96
33	Greece	1986		93	80		97
33	Greece	1987		94	82		97
33	Greece	1988		94	83		98
33	Greece	1989		77	54		96
33	Greece	1990		77	54		96
33	Greece	1991		95	85		77
33	Greece	1992		96	89		95
33	Greece	1993		96	89		95
33	Greece	1994		96	90		95
33	Greece	1995		96	90		95
33	Greece	1996		96	90		95
33	Greece	1997		96	90		95
33	Greece	1998		96	89		91
33	Greece	1999		96	88		87
33	Greece	2000		96	89	89	89
33	Greece	2001	88	96	91	91	90
33	Greece	2002		96	92	92	92
33	Greece	2003		96	94	94	93
33	Greece	2004		96	95	95	95
33	Greece	2005		96	96	96	96
33	Greece	2006		99	98	98	98
33	Greece	2007	91	99	99	99	99
33	Greece	2008	91	99	99	99	99
33	Greece	2009	90.6	99	99	99	99
33	Greece	2010		99	99	99	99
33	Greece	2011	90.6	99	99	99	99
33	Greece	2012	34.8	99	99	99	99
33	Greece	2013	34.8	99	99	99	99
33	Greece	2014		99	99	97	99
33	Greece	2015		99	99	97	99
33	Greece	2016		99	99	97	99
33	Greece	2017		99	99	97	99
33	Greece	2018		99	99	97	99
33	Greece	2019		99	99	97	99
33	Greece	2020		99	99	97	99
34	Grenada	1980		50	25		32
34	Grenada	1981		68	43		41
34	Grenada	1982		79	56		61
34	Grenada	1983		87	68		72
34	Grenada	1984		91	76		75
34	Grenada	1985		82	61		77
34	Grenada	1986		98	98		92
34	Grenada	1987		93	80		81
34	Grenada	1988		85	65		64
34	Grenada	1989		95	87		86
34	Grenada	1990		93	80		69
34	Grenada	1991		95	85		82
34	Grenada	1992		96	90		90
34	Grenada	1993		96	89		91
34	Grenada	1994		97	91		95
34	Grenada	1995		98	95		77
34	Grenada	1996		93	80		80
34	Grenada	1997		98	95		95
34	Grenada	1998		99	97		95
34	Grenada	1999		96	88		87
34	Grenada	2000		99	97	92	97
34	Grenada	2001		98	96	99	96
34	Grenada	2002		99	98	96	98
34	Grenada	2003		99	97	99	98
34	Grenada	2004		87	83	74	84
34	Grenada	2005		99	99	99	99
34	Grenada	2006		97	91	98	91
34	Grenada	2007		98	96	98	96
34	Grenada	2008		99	99	99	99
34	Grenada	2009		99	99	98	99
34	Grenada	2010		99	97	95	94
34	Grenada	2011		98	95	95	95
34	Grenada	2012		99	97	94	98
34	Grenada	2013		99	97	94	98
34	Grenada	2014		97	97	94	81
34	Grenada	2015		94	92	99	99
34	Grenada	2016		98	96	95	98
34	Grenada	2017		98	96	85	91
34	Grenada	2018		96	95	84	96
34	Grenada	2019		97	92	94	94
34	Grenada	2020		79	72	83	72
35	Guatemala	1980	36	68	43	23	43
35	Guatemala	1981	29	67	42	8	42
35	Guatemala	1982	28	70	45	12	45
35	Guatemala	1983	24	69	44	9	44
35	Guatemala	1984	33	72	48	24	48
35	Guatemala	1985	30	45	21	23	42
35	Guatemala	1986	32	62	37	55	36
35	Guatemala	1987	34	39	16	24	18
35	Guatemala	1988	41	72	47	55	58
35	Guatemala	1989	21	74	50	60	58
35	Guatemala	1990	62	86	66	68	74
35	Guatemala	1991	43	84	63	49	69
35	Guatemala	1992	57	86	66	59	70
35	Guatemala	1993	69	91	75	71	77
35	Guatemala	1994	78	88	71	66	73
35	Guatemala	1995	79	91	77	83	80
35	Guatemala	1996	76	86	66	69	73
35	Guatemala	1997	88	90	73	74	73
35	Guatemala	1998	89	94	78	79	77
35	Guatemala	1999	93	91	77	83	75
35	Guatemala	2000	95	94	81	86	80
35	Guatemala	2001	93	93	77	91	78
35	Guatemala	2002	96	93	82	92	82
35	Guatemala	2003	97	96	84	94	84
35	Guatemala	2004	98	98	87	95	88
35	Guatemala	2005	96	97	87	93	87
35	Guatemala	2006	96	95	89	95	90
35	Guatemala	2007	88	88	85	86	85
35	Guatemala	2008	99	99	95	96	96
35	Guatemala	2009	93	94	92	92	92
35	Guatemala	2010	99	96	94	93	94
35	Guatemala	2011	91	94	88	89	88
35	Guatemala	2012	94	96	96	93	94
35	Guatemala	2013	88	97	85	85	84
35	Guatemala	2014	91	89	73	67	65
35	Guatemala	2015	89	99	74	77	90
35	Guatemala	2016	87	96	80	86	82
35	Guatemala	2017	81	88	82	86	81
35	Guatemala	2018	88	94	86	87	85
35	Guatemala	2019	86	92	85	90	79
35	Guatemala	2020	86	92	83	88	83
36	Guyana	1980	68	60	35		42
36	Guyana	1981	73	70	45		37
36	Guyana	1982	78	77	53		73
36	Guyana	1983	76	79	58		62
36	Guyana	1984	49	88	70		41
36	Guyana	1985	98	91	75		77
36	Guyana	1986	76	84	64		67
36	Guyana	1987	69	86	67		77
36	Guyana	1988	64	84	64		69
36	Guyana	1989	76	91	77		79
36	Guyana	1990	85	94	83		79
36	Guyana	1991	89	93	81		81
36	Guyana	1992	88	92	79		87
36	Guyana	1993	94	97	93		92
36	Guyana	1994	94	96	90		90
36	Guyana	1995	93	95	86		87
36	Guyana	1996	88	94	83		83
36	Guyana	1997	94	96	88		88
36	Guyana	1998	92	97	90		90
36	Guyana	1999	91	97	83		83
36	Guyana	2000	93	97	88	86	79
36	Guyana	2001	95	98	85	92	90
36	Guyana	2002	91	96	91	93	93
36	Guyana	2003	95	93	90	89	91
36	Guyana	2004	94	97	91	88	91
36	Guyana	2005	96	93	93	92	93
36	Guyana	2006	96	95	93	90	92
36	Guyana	2007	97	96	94	96	94
36	Guyana	2008	96	94	93	95	93
36	Guyana	2009	98	99	98	97	97
36	Guyana	2010	98	99	95	95	95
36	Guyana	2011	97	97	93	98	93
36	Guyana	2012	98	99	97	99	97
36	Guyana	2013	98	98	98	99	98
36	Guyana	2014	99	99	98	99	97
36	Guyana	2015	99	96	95	99	92
36	Guyana	2016	95	97	97	99	94
36	Guyana	2017	97	97	97	99	94
36	Guyana	2018	99	99	95	98	94
36	Guyana	2019	99	99	99	98	97
36	Guyana	2020	94	99	99	98	91
37	Haiti	1980		21	3		8
37	Haiti	1981	60	36	14		3
37	Haiti	1982	58	35	13		7
37	Haiti	1983	62	29	9		6
37	Haiti	1984	71	36	14		13
37	Haiti	1985	71	42	19		19
37	Haiti	1986	76	48	24		24
37	Haiti	1987	72	53	28		28
37	Haiti	1988	66	72	48		48
37	Haiti	1989	69	74	50		50
37	Haiti	1990	72	66	41		40
37	Haiti	1991	72	70	36		35
37	Haiti	1992	73	72	38		37
37	Haiti	1993	73	73	39		39
37	Haiti	1994	73	75	41		41
37	Haiti	1995	74	75	42		42
37	Haiti	1996	72	75	42		42
37	Haiti	1997	72	66	42		42
37	Haiti	1998	72	69	41		45
37	Haiti	1999	71	71	39		48
37	Haiti	2000	72	73	43	55	50
37	Haiti	2001	72	75	46	55	52
37	Haiti	2002	73	77	50	56	54
37	Haiti	2003	74	79	53	57	56
37	Haiti	2004	74	81	57	57	58
37	Haiti	2005	75	83	60	58	60
37	Haiti	2006	75	84	62	59	61
37	Haiti	2007	78	85	64	60	62
37	Haiti	2008	78	86	64	62	64
37	Haiti	2009	80	86	65	63	65
37	Haiti	2010	82	87	67	64	66
37	Haiti	2011	83	88	68	65	67
37	Haiti	2012	82	85	66	66	66
37	Haiti	2013	82	82	65	68	64
37	Haiti	2014	81	79	63	69	63
37	Haiti	2015	83	84	64	69	64
37	Haiti	2016	83	84	64	69	64
37	Haiti	2017	83	84	64	69	64
37	Haiti	2018	83	84	64	69	64
37	Haiti	2019	73	75	51	65	74
37	Haiti	2020	73	75	51	65	51
38	Honduras	1980	25	53	28	31	31
38	Honduras	1981	41	59	34	34	37
38	Honduras	1982	50	71	46	48	47
38	Honduras	1983	55	76	52	49	51
38	Honduras	1984	41	66	41	44	73
38	Honduras	1985	65	80	58	53	58
38	Honduras	1986	72	83	62	60	63
38	Honduras	1987	66	80	58	57	61
38	Honduras	1988	64	90	74	76	70
38	Honduras	1989	80	95	85	94	86
38	Honduras	1990	70	94	84	90	87
38	Honduras	1991	99	97	94	86	93
38	Honduras	1992	92	97	93	89	94
38	Honduras	1993	95	97	94	94	95
38	Honduras	1994	99	97	94	93	95
38	Honduras	1995	97	97	94	89	94
38	Honduras	1996	99	97	94	91	94
38	Honduras	1997	99	96	95	89	93
38	Honduras	1998	96	99	97	98	97
38	Honduras	1999	93	98	95	98	95
38	Honduras	2000	99	98	94	98	88
38	Honduras	2001	99	98	96	99	99
38	Honduras	2002	94	98	95	97	95
38	Honduras	2003	91	97	92	95	92
38	Honduras	2004	98	98	94	92	94
38	Honduras	2005	98	99	98	96	98
38	Honduras	2006	97	96	95	95	94
38	Honduras	2007	99	94	94	94	94
38	Honduras	2008	99	97	93	93	93
38	Honduras	2009	99	99	97	98	97
38	Honduras	2010	99	99	97	98	97
38	Honduras	2011	99	99	97	97	97
38	Honduras	2012	98	98	98	97	98
38	Honduras	2013	97	99	99	97	99
38	Honduras	2014	96	99	99	97	99
38	Honduras	2015	94	99	98	98	98
38	Honduras	2016	93	98	95	98	95
38	Honduras	2017	92	92	90	98	90
38	Honduras	2018	93	93	91	91	91
38	Honduras	2019	87	89	88	89	88
38	Honduras	2020	83	85	80	82	80
39	Hungary	1980	99	99	99	99	98
39	Hungary	1981	99	99	99	99	98
39	Hungary	1982	99	99	99	99	99
39	Hungary	1983	99	99	99	99	98
39	Hungary	1984	99	99	99	99	98
39	Hungary	1985	99	99	99	99	99
39	Hungary	1986	99	99	99	99	99
39	Hungary	1987	99	99	99	99	99
39	Hungary	1988	99	99	99	99	99
39	Hungary	1989	99	99	99	99	99
39	Hungary	1990	99	99	99	99	99
39	Hungary	1991	99	99	99	99	98
39	Hungary	1992	99	99	99	99	99
39	Hungary	1993	99	99	99	99	99
39	Hungary	1994	99	99	99	99	99
39	Hungary	1995	99	99	99	99	99
39	Hungary	1996	99	99	99	99	99
39	Hungary	1997	99	99	99	99	99
39	Hungary	1998	99	99	99	99	99
39	Hungary	1999	99	99	99	99	99
39	Hungary	2000	99	99	99	99	99
39	Hungary	2001	99	99	99	99	99
39	Hungary	2002	99	99	99	99	98
39	Hungary	2003	99	99	99	99	99
39	Hungary	2004	99	99	99	99	99
39	Hungary	2005	99	99	99	99	99
39	Hungary	2006	99	99	99	99	99
39	Hungary	2007	99	99	99	99	99
39	Hungary	2008	99	99	99	99	99
39	Hungary	2009	99	99	99	99	99
39	Hungary	2010	99	99	99	99	99
39	Hungary	2011	99	99	99	99	99
39	Hungary	2012	99	99	99	99	99
39	Hungary	2013	99	99	99	99	99
39	Hungary	2014	99	99	99	99	99
39	Hungary	2015	99	99	99	99	99
39	Hungary	2016	99	99	99	99	99
39	Hungary	2017	99	99	99	99	99
39	Hungary	2018	99	99	99	99	99
39	Hungary	2019	99	99	99	99	99
39	Hungary	2020	99	99	99	99	99
40	Iceland	1980		99	99		99
40	Iceland	1981		99	99		99
40	Iceland	1982		98	98		98
40	Iceland	1983		97	94		97
40	Iceland	1984		99	99		99
40	Iceland	1985		99	99		99
40	Iceland	1986		99	99		99
40	Iceland	1987		99	99		99
40	Iceland	1988		99	99		99
40	Iceland	1989		99	99		99
40	Iceland	1990		99	99		99
40	Iceland	1991		99	99		99
40	Iceland	1992		99	99		94
40	Iceland	1993		99	99		99
40	Iceland	1994		99	99		99
40	Iceland	1995		99	99		99
40	Iceland	1996		99	99		99
40	Iceland	1997		99	99		99
40	Iceland	1998		99	99		99
40	Iceland	1999		99	98		98
40	Iceland	2000		99	98	91	98
40	Iceland	2001		95	92	88	92
40	Iceland	2002		96	95	91	95
40	Iceland	2003		97	97	93	97
40	Iceland	2004		99	99	93	99
40	Iceland	2005		95	95	90	95
40	Iceland	2006		97	97	95	97
40	Iceland	2007		97	97	95	97
40	Iceland	2008		99	98	96	98
40	Iceland	2009		99	96	92	96
40	Iceland	2010		98	96	93	96
40	Iceland	2011		99	95	94	95
40	Iceland	2012		97	89	90	89
40	Iceland	2013		97	91	91	91
40	Iceland	2014		96	90	90	90
40	Iceland	2015		96	92	93	92
40	Iceland	2016		96	91	91	91
40	Iceland	2017		97	89	92	89
40	Iceland	2018		97	91	93	91
40	Iceland	2019		95	92	93	93
40	Iceland	2020		96	93	93	93
41	India	1980		25	6		2
41	India	1981	4	25	6		2
41	India	1982	4	33	12		8
41	India	1983	6	36	14		10
41	India	1984	7	39	16		12
41	India	1985	8	41	18		14
41	India	1986	9	44	20		16
41	India	1987	23	55	30		27
41	India	1988	23	65	40		37
41	India	1989	28	74	50		55
41	India	1990	66	88	70		66
41	India	1991	62	80	57		58
41	India	1992	65	79	56		56
41	India	1993	69	82	61		61
41	India	1994	71	86	67		67
41	India	1995	81	88	71		71
41	India	1996	79	86	66		67
41	India	1997	72	82	62		63
41	India	1998	73	78	61		60
41	India	1999	74	74	59		57
41	India	2000	74	74	58	56	57
41	India	2001	75	75	59	57	58
41	India	2002	75	75	59	56	58
41	India	2003	77	76	61	60	57
41	India	2004	80	77	63	64	58
41	India	2005	86	82	65	68	65
41	India	2006	86	81	65	69	66
41	India	2007	87	81	64	70	67
41	India	2008	86	81	70	72	69
41	India	2009	88	84	74	78	73
41	India	2010	89	86	79	82	76
41	India	2011	90	89	82	84	79
41	India	2012	90	89	82	83	79
41	India	2013	91	90	83	83	82
41	India	2014	89	90	85	85	84
41	India	2015	87	90	87	87	86
41	India	2016	89	91	88	88	86
41	India	2017	92	92	89	90	89
41	India	2018	92	93	90	93	90
41	India	2019	92	94	91	95	90
41	India	2020	85	87	85	89	85
42	Iran, Islamic Rep.	1980	7	57	32	39	38
42	Iran, Islamic Rep.	1981	6	54	29	48	47
42	Iran, Islamic Rep.	1982	10	66	41	55	74
42	Iran, Islamic Rep.	1983	10	58	33	38	34
42	Iran, Islamic Rep.	1984	10	58	33	38	34
42	Iran, Islamic Rep.	1985	79	75	51	62	63
42	Iran, Islamic Rep.	1986	56	80	57	55	58
42	Iran, Islamic Rep.	1987	56	80	57	55	58
42	Iran, Islamic Rep.	1988	88	96	88	83	88
42	Iran, Islamic Rep.	1989	85	94	82	79	82
42	Iran, Islamic Rep.	1990	95	97	91	85	90
42	Iran, Islamic Rep.	1991	91	96	88	84	88
42	Iran, Islamic Rep.	1992	99	98	97	96	97
42	Iran, Islamic Rep.	1993	99	99	99	96	99
42	Iran, Islamic Rep.	1994	99	98	95	97	95
42	Iran, Islamic Rep.	1995	96	98	98	95	97
42	Iran, Islamic Rep.	1996	96	99	99	99	99
42	Iran, Islamic Rep.	1997	91	99	99	95	99
42	Iran, Islamic Rep.	1998	99	99	99	99	99
42	Iran, Islamic Rep.	1999	99	99	99	99	99
42	Iran, Islamic Rep.	2000	99	99	99	99	99
42	Iran, Islamic Rep.	2001	91	96	96	96	95
42	Iran, Islamic Rep.	2002	97	99	99	99	99
42	Iran, Islamic Rep.	2003	99	99	99	99	99
42	Iran, Islamic Rep.	2004	99	99	99	96	98
42	Iran, Islamic Rep.	2005	99	97	95	94	95
42	Iran, Islamic Rep.	2006	99	98	98	99	99
42	Iran, Islamic Rep.	2007	99	99	99	97	98
42	Iran, Islamic Rep.	2008	99	99	99	98	99
42	Iran, Islamic Rep.	2009	99	99	99	99	99
42	Iran, Islamic Rep.	2010	99	99	99	99	99
42	Iran, Islamic Rep.	2011	99	99	99	99	99
42	Iran, Islamic Rep.	2012	99	99	99	98	99
42	Iran, Islamic Rep.	2013	99	98	98	98	98
42	Iran, Islamic Rep.	2014	99	99	99	99	99
42	Iran, Islamic Rep.	2015	99	99	98	99	98
42	Iran, Islamic Rep.	2016	99	99	99	99	99
42	Iran, Islamic Rep.	2017	99	99	99	99	99
42	Iran, Islamic Rep.	2018	99	99	99	99	99
42	Iran, Islamic Rep.	2019	99	99	99	99	99
42	Iran, Islamic Rep.	2020	98	99	99	99	99
43	Iraq	1980	76	36	14	9	16
43	Iraq	1981	80	35	13	10	16
43	Iraq	1982	83	41	18	11	16
43	Iraq	1983	87	39	16	12	16
43	Iraq	1984	91	81	67	25	63
43	Iraq	1985	94	98	86	70	86
43	Iraq	1986	98	98	91	75	91
43	Iraq	1987	99	98	94	91	95
43	Iraq	1988	98	98	87	85	91
43	Iraq	1989	96	97	87	79	87
43	Iraq	1990	96	93	83	75	83
43	Iraq	1991	96	90	78	71	79
43	Iraq	1992	96	86	74	67	74
43	Iraq	1993	96	82	70	63	70
43	Iraq	1994	97	84	72	72	72
43	Iraq	1995	97	86	74	80	73
43	Iraq	1996	96	88	76	82	77
43	Iraq	1997	95	89	78	85	80
43	Iraq	1998	94	79	76	88	79
43	Iraq	1999	93	93	81	90	87
43	Iraq	2000	93	92	80	86	83
43	Iraq	2001	93	90	78	82	80
43	Iraq	2002	94	89	77	77	76
43	Iraq	2003	94	87	75	73	73
43	Iraq	2004	94	86	74	69	69
43	Iraq	2005	92	84	65	69	69
43	Iraq	2006	89	76	59	62	63
43	Iraq	2007	92	68	57	64	74
43	Iraq	2008	87	81	69	75	71
43	Iraq	2009	92	88	78	81	78
43	Iraq	2010	90	86	74	75	74
43	Iraq	2011	94	92	81	80	82
43	Iraq	2012	99	90	72	74	73
43	Iraq	2013	99	85	73	73	75
43	Iraq	2014	99	84	73	70	76
43	Iraq	2015	94	80	68	71	72
43	Iraq	2016	87	71	71	79	76
43	Iraq	2017	92	89	81	81	82
43	Iraq	2018	95	95	86	85	74
43	Iraq	2019	98	93	84	82	85
43	Iraq	2020	99	90	74	76	78
44	Ireland	1980		59	34		72
44	Ireland	1981		61	36		76
44	Ireland	1982		68	43		79
44	Ireland	1983	75	67	42		76
44	Ireland	1984	75	70	45		74
44	Ireland	1985	80	70	45		90
44	Ireland	1986	81	69	44		84
44	Ireland	1987	81	69	44		78
44	Ireland	1988	82	68	43		72
44	Ireland	1989	83	85	65		81
44	Ireland	1990	84	85	65		81
44	Ireland	1991	84	86	67		80
44	Ireland	1992	85	87	68		80
44	Ireland	1993	86	88	70		79
44	Ireland	1994	86	88	71		78
44	Ireland	1995	87	90	73		77
44	Ireland	1996	88	90	74		77
44	Ireland	1997	89	90	76		76
44	Ireland	1998	89	94	84		84
44	Ireland	1999	89	95	86		86
44	Ireland	2000	89	95	86	79	86
44	Ireland	2001	89	94	84	73	84
44	Ireland	2002	90	94	83	73	83
44	Ireland	2003	90	95	86	78	86
44	Ireland	2004	30	96	89	81	89
44	Ireland	2005	31	96	90	84	90
44	Ireland	2006	31	97	91	86	91
44	Ireland	2007	33	97	92	87	92
44	Ireland	2008	34	97	93	89	93
44	Ireland	2009	30	98	94	90	94
44	Ireland	2010	30	98	94	90	94
44	Ireland	2011	41	98	95	92	95
44	Ireland	2012	42	98	95	92	95
44	Ireland	2013	76	98	96	93	96
44	Ireland	2014	74	98	96	93	96
44	Ireland	2015	77	98	95	93	95
44	Ireland	2016	18	98	95	92	95
44	Ireland	2017	0	98	95	92	95
44	Ireland	2018	0	98	94	92	94
44	Ireland	2019	0	98	94	91	94
44	Ireland	2020	0	98	94	92	94
45	Israel	1980		94	84	81	85
45	Israel	1981		97	91	83	93
45	Israel	1982		97	92	88	93
45	Israel	1983		96	89	85	88
45	Israel	1984		95	87	85	87
45	Israel	1985		95	85	85	86
45	Israel	1986		97	92	88	93
45	Israel	1987		97	92	88	93
45	Israel	1988		97	92	86	94
45	Israel	1989		97	92	88	93
45	Israel	1990		97	93	91	93
45	Israel	1991		97	94	94	94
45	Israel	1992		98	95	94	96
45	Israel	1993		98	96	92	97
45	Israel	1994		98	95	92	97
45	Israel	1995		98	96	93	96
45	Israel	1996		97	94	96	95
45	Israel	1997		95	95	97	95
45	Israel	1998		95	92	94	92
45	Israel	1999		95	91	94	92
45	Israel	2000		95	93	95	93
45	Israel	2001		95	92	95	93
45	Israel	2002		95	90	95	91
45	Israel	2003		95	93	96	93
45	Israel	2004		95	95	97	95
45	Israel	2005		93	93	94	95
45	Israel	2006		95	95	96	94
45	Israel	2007		95	95	97	95
45	Israel	2008		94	94	98	94
45	Israel	2009		96	96	97	96
45	Israel	2010		95	95	96	95
45	Israel	2011		94	94	97	94
45	Israel	2012		94	94	96	94
45	Israel	2013		96	96	98	96
45	Israel	2014		95	95	97	95
45	Israel	2015		95	95	98	95
45	Israel	2016		94	94	97	94
45	Israel	2017		99	98	98	98
45	Israel	2018		99	98	98	98
45	Israel	2019		99	98	99	98
45	Israel	2020		99	98	99	98
46	Jamaica	1980	38	48	24
46	Jamaica	1981	32	64	39
46	Jamaica	1982	27	59	34
46	Jamaica	1983	56	75	51
46	Jamaica	1984	50	80	58
46	Jamaica	1985	51	82	60
46	Jamaica	1986	73	90	74
46	Jamaica	1987	92	93	81
46	Jamaica	1988	96	94	82
46	Jamaica	1989	99	95	85
46	Jamaica	1990	98	95	86
46	Jamaica	1991	94	95	85
46	Jamaica	1992	85	95	84
46	Jamaica	1993	99	97	91
46	Jamaica	1994	99	97	93
46	Jamaica	1995	98	96	90
46	Jamaica	1996	98	97	92
46	Jamaica	1997	97	96	90
46	Jamaica	1998	85	92	86
46	Jamaica	1999	89	96	89
46	Jamaica	2000	94	97	93	88	95
46	Jamaica	2001	96	99	99	85	99
46	Jamaica	2002	90	99	99	86	99
46	Jamaica	2003	88	98	96	78	99
46	Jamaica	2004	90	99	98	86	97
46	Jamaica	2005	95	99	99	84	99
46	Jamaica	2006	90	96	95	87	99
46	Jamaica	2007	87	97	92	76	94
46	Jamaica	2008	92	97	91	88	91
46	Jamaica	2009	94	91	90	88	90
46	Jamaica	2010	95	98	94	89	94
46	Jamaica	2011	95	94	92	88	93
46	Jamaica	2012	95	98	96	93	96
46	Jamaica	2013	93	97	93	94	86
46	Jamaica	2014	90	97	92	92	93
46	Jamaica	2015	99	97	91	91	91
46	Jamaica	2016	96	99	99	95	99
46	Jamaica	2017	93	95	93	95	93
46	Jamaica	2018	93	99	97	89	98
46	Jamaica	2019	97	97	96	94	96
46	Jamaica	2020	99	97	96	93	95
47	Japan	1980		82	60	69
47	Japan	1981		91	75	68
47	Japan	1982		93	81	66
47	Japan	1983		93	80	70
47	Japan	1984		94	82	73
47	Japan	1985		94	83	73
47	Japan	1986		94	84	74
47	Japan	1987		95	85	75
47	Japan	1988		95	86	76
47	Japan	1989		95	87	77
47	Japan	1990		96	90	73
47	Japan	1991		97	92	71
47	Japan	1992		95	87	69
47	Japan	1993		95	85	68
47	Japan	1994		93	80	81
47	Japan	1995		90	74	93
47	Japan	1996		99	99	94
47	Japan	1997		88	70	94
47	Japan	1998		88	75	95
47	Japan	1999		88	80	95
47	Japan	2000		88	85	96	98
47	Japan	2001		98	95	98	81
47	Japan	2002	96	98	96	98	89
47	Japan	2003		99	97	98	97
47	Japan	2004	95.7	99	99	98	97
47	Japan	2005	96	99	98	98	95
47	Japan	2006		99	98	97	95
47	Japan	2007		99	98	96	97
47	Japan	2008		99	98	95	98
47	Japan	2009		99	97	94	99
47	Japan	2010		99	97	94	98
47	Japan	2011		99	97	94	96
47	Japan	2012	94.6	99	97	96	99
47	Japan	2013	92.9	98	96	95	99
47	Japan	2014	92.9	98	96	98	99
47	Japan	2015	84.21	98	96	96	99
47	Japan	2016	97.7	99	99	96	99
47	Japan	2017	92.9	99	99	97	97
47	Japan	2018	98.77	99	98	97	98
47	Japan	2019	100.6	99	98	96	98
47	Japan	2020	95.42	98	96	98	96
48	Jordan	1980		55	30	29	32
48	Jordan	1981		93	81	40	81
48	Jordan	1982		91	75	48	75
48	Jordan	1983		91	76	56	77
48	Jordan	1984		93	81	65	81
48	Jordan	1985		95	85	73	84
48	Jordan	1986		96	88	81	88
48	Jordan	1987		96	90	87	89
48	Jordan	1988		97	93	87	92
48	Jordan	1989		97	94	84	94
48	Jordan	1990		97	92	87	92
48	Jordan	1991		97	92	85	92
48	Jordan	1992		97	92	91	92
48	Jordan	1993		93	91	88	91
48	Jordan	1994		95	94	91	94
48	Jordan	1995		99	95	92	95
48	Jordan	1996		99	96	94	96
48	Jordan	1997		99	99	95	99
48	Jordan	1998		99	99	93	99
48	Jordan	1999		86	85	83	85
48	Jordan	2000		91	91	94	94
48	Jordan	2001		99	99	99	97
48	Jordan	2002	28.8	96	95	95	95
48	Jordan	2003	67	98	97	96	97
48	Jordan	2004	58	96	95	99	95
48	Jordan	2005	89	98	95	95	95
48	Jordan	2006	95	99	98	99	98
48	Jordan	2007	90	99	98	95	98
48	Jordan	2008	95	98	97	95	98
48	Jordan	2009	95	98	98	95	98
48	Jordan	2010	95	98	98	98	98
48	Jordan	2011	95	98	98	98	98
48	Jordan	2012	96	98	98	98	98
48	Jordan	2013	98	99	98	97	98
48	Jordan	2014	95	98	98	98	98
48	Jordan	2015	98	99	99	94	99
48	Jordan	2016	98.8	99	98	96	98
48	Jordan	2017	100	99	99	93	99
48	Jordan	2018	94	98	96	92	92
48	Jordan	2019	86	90	89	87	87
48	Jordan	2020	76.23	78	77	76	76
49	Kiribati	1980	66	68	43		10
49	Kiribati	1981	68	54	29		20
49	Kiribati	1982	91	77	53		40
49	Kiribati	1983	72	65	40		25
49	Kiribati	1984	54	41	18		23
49	Kiribati	1985	62	62	37		15
49	Kiribati	1986	65	62	37		10
49	Kiribati	1987	68	61	36		5
49	Kiribati	1988	98	84	63		62
49	Kiribati	1989	99	92	79		86
49	Kiribati	1990	93	98	97		97
49	Kiribati	1991	94	88	70		76
49	Kiribati	1992	79	95	86		90
49	Kiribati	1993	87	99	99		99
49	Kiribati	1994	60	88	71		81
49	Kiribati	1995	47	82	60		58
49	Kiribati	1996	99	92	79		82
49	Kiribati	1997	99	97	91		93
49	Kiribati	1998	97	96	88		83
49	Kiribati	1999	70	96	78		76
49	Kiribati	2000	80	95	90	80	90
49	Kiribati	2001	85	85	85	76	88
49	Kiribati	2002	88	82	77	88	96
49	Kiribati	2003	91	78	70	72	79
49	Kiribati	2004	94	75	62	56	61
49	Kiribati	2005	93	93	79	85	74
49	Kiribati	2006	91	98	86	61	86
49	Kiribati	2007	90	99	94	93	93
49	Kiribati	2008	83	97	82	72	74
49	Kiribati	2009	76	90	86	82	84
49	Kiribati	2010	87	97	91	89	95
[truncated: 1,855 more rows]

## Sheet: Exogenous var
id	Country	Year	GDPpc	Health_exp	Pop_total	Pop_15_64	Pop_over65	Pop_growth	Urban_pop	Birth_rate	Births_attended	Hospital_beds	Nurses	Physicians	Pregnant_wom	Unemploy	Literacy	Gini	Surface	Voice_Account	Political_stability	Government_effec	Regulatory_quality	Rule_law	Control_corruption
1	Albania	1980			2671997	58.8397	4.85374	2.04796	33.762	26.769		4.2717		1.367					28750
1	Albania	1981			2726056	59.3747	4.8883	2.00297	34.024	26.654		4.1871							28750
1	Albania	1982			2784278	59.8505	4.93225	2.11327	34.287	26.795		4.1607							28750
1	Albania	1983			2843960	60.2686	4.99137	2.12089	34.552	26.722		4.0862		1.415					28750
1	Albania	1984			2904429	60.6303	5.06898	2.10394	34.817	26.621		4.139		1.407					28750
1	Albania	1985			2964762	60.9318	5.16273	2.05599	35.083	26.297		4.1388		1.406					28750
1	Albania	1986			3022635	61.1817	5.26739	1.93322	35.35	25.935		4.0697							28750
1	Albania	1987			3083605	61.3836	5.37995	1.99704	35.619	25.685		3.97							28750
1	Albania	1988			3142336	61.5308	5.49704	1.88671	35.888	25.364		3.9355							28750
1	Albania	1989			3227943	61.6327	5.61534	2.68786	36.158	24.86	92.7	4.1321							28750
1	Albania	1990	2549.75		3286542	61.6985	5.73799	1.79909	36.428	24.415	93	4.0249	4.4993	1.3743					28750
1	Albania	1991	1909.32		3266790	61.7359	5.87211	-0.60281	36.7	23.723	92.6	3.9987		1.4611		10.307			28750
1	Albania	1992	1823.5		3247039	61.7444	6.02428	-0.606435	37.249	23.145	86.4	4.0134		1.6217		30.015			28750
1	Albania	1993	2057.69		3227287	61.7336	6.19468	-0.610166	37.799	22.47	87.2	3.8314	4.9487	1.4131		25.258			28750
1	Albania	1994	2290.14		3207536	61.7136	6.38168	-0.613881	38.354	22.244	89.1	3.0171	5.1514	1.345		20.84			28750
1	Albania	1995	2666.08		3187784	61.6969	6.58365	-0.617704	38.911	21.809	89.1	3.19	4.5996	1.3634		14.611			28750
1	Albania	1996	2980.42		3168033	61.7252	6.79925	-0.621511	39.473	20.987	91.2	3.14	4.6097	1.3806		13.931		27	28750	-0.648298	-0.336625	-0.688588	-0.474402	-0.684482	-0.893903
1	Albania	1997	2717.68		3148281	61.8345	7.02823	-0.62543	40.035	19.81	98.8	3.05	4.6082	1.3885		16.876			28750
1	Albania	1998	3021.18		3128530	62.0328	7.27171	-0.629334	40.601	18.803	99.1	3.05	4.0923	1.3904		20.047			28750	-0.387373	-0.544004	-0.732603	-0.441556	-0.929672	-0.992025
1	Albania	1999	3471.65		3108778	62.3063	7.53402	-0.633352	41.169	17.982	99	3.03	4.0766			20.84			28750
1	Albania	2000	3861.33	7.23337	3089027	62.6342	7.82196	-0.637357	41.741	17.076	99.1	3.26	4.017	1.3821	95.3	19.028			28750	-0.285139	-0.53999	-0.91778	-0.41591	-1.02067	-0.855564
1	Albania	2001	4300.22	7.13952	3060173	63.0066	8.14537	-0.93847	42.435	16.12	99	3.26	3.832	1.31		18.575	98.713		28750
1	Albania	2002	4661.4	6.90934	3051010	63.4168	8.50811	-0.299877	43.501	15.209	98	3.14	3.669	1.1695	90.6	17.895		31.7	28750	-0.00815021	-0.297719	-0.624333	-0.311401	-0.762321	-0.845341
1	Albania	2003	5000.3	7.06349	3039616	63.8481	8.89982	-0.374149	44.573	14.668	98.8	3.07	3.6042	1.1863		16.989			28750	0.0703077	-0.30978	-0.569067	-0.490217	-0.716323	-0.853787
1	Albania	2004	5427.77	6.77337	3026939	64.3075	9.30844	-0.417931	45.651	13.978	99.3	3.01	3.5866	1.1913		16.31			28750	0.0072375	-0.42726	-0.409062	-0.187492	-0.701032	-0.723732
1	Albania	2005	5865.29	6.33554	3011487	64.8091	9.71988	-0.51179	46.731	13.235	99.8	3.08	3.6076		97.1	15.97		30.6	28750	0.00367179	-0.505048	-0.704831	-0.400731	-0.763833	-0.813264
1	Albania	2006	6565.63	6.00928	2992547	65.3388	10.1206	-0.630911	47.815	12.539	99	3.12	4.1613	1.1838		15.63			28750	0.07589	-0.508157	-0.586621	-0.148599	-0.703136	-0.790545
1	Albania	2007	7284.17	6.31683	2970017	65.883	10.5166	-0.755719	48.902	12.07		3.09	4.2011	1.1951		15.97			28750	0.113008	-0.203975	-0.431428	0.0345503	-0.661546	-0.70694
1	Albania	2008	8228.35	5.13906	2947314	66.4193	10.9019	-0.767343	49.991	11.868						13.06	95.9386	30	28750	0.174939	-0.0305009	-0.370871	0.137667	-0.600079	-0.605212
1	Albania	2009	8813.52	4.60223	2927519	66.9359	11.2653	-0.673894	51.076	11.841	99.3	3.01	4.1894	1.2297	97.3	13.67			28750	0.141477	-0.0451405	-0.254886	0.241446	-0.49437	-0.545271
1	Albania	2010	9628.64	4.7458	2913021	67.4069	11.6145	-0.496462	52.163	11.92		2.99	4.0183	1.2347		14.09			28750	0.123838	-0.191483	-0.278687	0.233282	-0.38576	-0.531617
1	Albania	2011	10207.8	4.79534	2905195	67.7901	11.963	-0.269017	53.247	12.035		2.88	4.1761	1.2217		13.48	96.8453		28750	0.0623338	-0.282379	-0.200375	0.283973	-0.442926	-0.701794
1	Albania	2012	10526.3	5.05527	2900401	68.0629	12.321	-0.165151	54.33	12.227		2.88	4.4192	1.2683		13.38	97.247	29	28750	0.022064	-0.143632	-0.267876	0.240492	-0.51984	-0.778729
1	Albania	2013	10571	5.38561	2895092	68.2191	12.6938	-0.183211	55.387	12.279		2.89	4.2892	1.2773		15.87			28750	0.0488926	0.0919298	-0.323596	0.25416	-0.518606	-0.750956
1	Albania	2014	11259.3	5.50347	2889104	68.2899	13.0981	-0.207047	56.423	12.15						18.05		34.6	28750	0.143777	0.485986	-0.0488024	0.279038	-0.31098	-0.586141
1	Albania	2015	11658.9	4.89631	2880703	68.2999	13.5334	-0.291206	57.434	11.718						17.19		32.8	28750	0.157162	0.346129	0.0592882	0.189515	-0.298863	-0.52096
1	Albania	2016	12078.8	4.91602	2876101	68.2348	13.9713	-0.15988	58.421	11.289			3.6495	1.2164		15.42		33.7	28750	0.170949	0.344645	0.0597151	0.196169	-0.304018	-0.44898
1	Albania	2017	12771	5.01264	2873457	68.1556	14.4011	-0.0919723	59.383	10.87						13.62		33.1	28750	0.203806	0.378475	0.12873	0.233087	-0.395079	-0.458257
1	Albania	2018	13498.2	5.23207	2866376	68.0666	14.8503	-0.246732	60.319	10.517	99.8				88.4	12.3	98.1412	30.1	28750	0.180729	0.370516	0.110513	0.266459	-0.395619	-0.524145
1	Albania	2019	14407.4		2854191	67.8977	15.3506	-0.426007	61.229	10.343			5.088	1.6471		11.47		30.8	28750	0.142711	0.111169	-0.0333332	0.285659	-0.402843	-0.543374
1	Albania	2020	14034		2837849	67.7064	15.8221	-0.574207	62.112	10.285				1.8754		13.067			28750	0.0883625	0.0875523	-0.124957	0.235865	-0.349165	-0.551931
2	Argentina	1980			28024803	61.6516	7.70606	1.58492	82.887	24.573							93.9129	40.8	2780400
2	Argentina	1981			28471285	61.4205	7.80374	1.58061	83.313	24.104									2780400
2	Argentina	1982			28922762	61.2292	7.89067	1.57329	83.759	23.617									2780400
2	Argentina	1983			29377137	61.0732	7.96954	1.55878	84.194	23.209									2780400
2	Argentina	1984			29832197	60.9501	8.04617	1.53715	84.621	22.876				2.683					2780400
2	Argentina	1985			30287112	60.8617	8.12727	1.5134	85.038	22.61				2.705					2780400
2	Argentina	1986			30748326	60.8071	8.22066	1.51133	85.445	22.404				2.984				42.8	2780400
2	Argentina	1987			31216453	60.784	8.32596	1.51097	85.843	22.232								45.3	2780400
2	Argentina	1988			31690792	60.7933	8.44256	1.50809	86.233	22.069				3.032					2780400
2	Argentina	1989			32165766	60.8366	8.56853	1.48766	86.613	21.907									2780400
2	Argentina	1990	7183.58		32637657	60.8964	8.69964	1.4564	86.984	21.989	96.9	4.5943		2.68					2780400
2	Argentina	1991	7990.19		33105763	60.9617	8.84019	1.42406	87.328	21.844						5.44	96.0407	46.8	2780400
2	Argentina	1992	8699.4		33568285	61.0428	8.98419	1.38743	87.542	21.683	95.8		2.0579	2.6484		6.36		45.5	2780400
2	Argentina	1993	9506.51		34027240	61.1401	9.11835	1.35797	87.752	21.57		4.6			95	10.1		44.9	2780400
2	Argentina	1994	10138.7		34488696	61.2444	9.24473	1.34702	87.96	21.419			2.151			11.76		45.9	2780400
2	Argentina	1995	9925.13		34946110	61.3592	9.35935	1.31755	88.164	20.974	98.5					18.8		48.9	2780400
2	Argentina	1996	10531.8		35389362	61.4905	9.45898	1.26041	88.366	20.449		3.29				17.11		49.5	2780400	0.391903	0.111377	0.16569	0.518067	0.0755526	-0.101317
2	Argentina	1997	11444.5		35815971	61.6371	9.5416	1.19826	88.564	19.985	97.2					14.82		49.1	2780400
2	Argentina	1998	11880.5		36233195	61.7894	9.61211	1.15818	88.759	19.738	97.5		0.8041	3.0169		12.65		50.7	2780400	0.30885	-0.13465	0.328712	0.521346	-0.0388816	-0.203482
2	Argentina	1999	11506.7		36653031	61.9345	9.67902	1.15204	88.952	19.674	97.5					14.05		49.8	2780400
2	Argentina	2000	11543	8.22001	37070774	62.0779	9.7419	1.13328	89.142	19.366	99.1	4.1				15		51.1	2780400	0.418347	0.0958239	-0.0280387	0.182292	-0.214404	-0.172408
2	Argentina	2001	11159.3	8.3718	37480493	62.2333	9.80315	1.09917	89.329	18.983	98.4		0.4453	3.2481	97.5	17.32	97.1933	53.3	2780400
2	Argentina	2002	9990.72	7.39331	37885028	62.4007	9.86643	1.07354	89.51	18.756	98.9					19.59		53.8	2780400	0.260063	-0.776545	-0.228479	-0.880717	-0.761098	-0.417056
2	Argentina	2003	10974.3	6.89452	38278164	62.5849	9.92088	1.03236	89.686	18.453	98.7					15.36		50.9	2780400	0.349125	-0.359838	-0.0327458	-0.691476	-0.777116	-0.479977
2	Argentina	2004	12162.3	7.22868	38668796	62.7739	9.97803	1.01534	89.86	18.352	99.1		0.4854	3.1857		13.52		48.4	2780400	0.362041	-0.610935	0.0173355	-0.698035	-0.76738	-0.41441
2	Argentina	2005	13513.7	7.61079	39070501	62.957	10.0527	1.03348	90.031	18.353	99.1	4			99.2	11.51		47.7	2780400	0.269232	-0.0417749	-0.100426	-0.525074	-0.557991	-0.377738
2	Argentina	2006	14896.7	7.64033	39476851	63.1413	10.1362	1.03467	90.2	18.194	99.4					10.08	98.6108	46.3	2780400	0.403437	0.00196776	-0.0361094	-0.614567	-0.577016	-0.331239
2	Argentina	2007	16510.4	7.83455	39876111	63.3292	10.2173	1.0063	90.366	18.005	99.4					8.47		46.2	2780400	0.448621	0.0977966	-0.0116778	-0.635694	-0.601472	-0.372122
2	Argentina	2008	17336.9	8.18267	40273769	63.5189	10.3039	0.992294	90.53	17.812	94.8					7.84		44.9	2780400	0.358896	-0.0877557	-0.124616	-0.702629	-0.699732	-0.434875
2	Argentina	2009	16249.7	9.45599	40684338	63.6957	10.4081	1.01428	90.691	17.849	97.9					8.65	98.9834	43.7	2780400	0.280091	-0.234855	-0.295641	-0.830837	-0.694468	-0.445475
2	Argentina	2010	18063.9	9.44547	40788453	63.8465	10.5137	0.255582	90.849	17.87	95	4.5				7.71	98.955	43.6	2780400	0.36167	-0.0847979	-0.111379	-0.742941	-0.598094	-0.35523
2	Argentina	2011	19322.2	9.41822	41261490	63.9572	10.6237	1.15306	90.99	17.806	97.1	4.39				7.18	99.1083	42.6	2780400	0.344942	0.158994	-0.0714864	-0.701964	-0.563123	-0.364099
2	Argentina	2012	19641.4	9.82728	41733271	64.0237	10.7484	1.13691	91.121	17.729	98.2	4.59			98.1	7.22	99.1052	41.3	2780400	0.29521	0.103041	-0.206466	-0.897687	-0.623034	-0.445909
2	Argentina	2013	20131.7	9.78097	42202935	64.0669	10.8756	1.11911	91.249	17.632	97	4.78	4.2463	3.9385		7.1	99.1219	40.9	2780400	0.276988	0.0653143	-0.253653	-0.928135	-0.656233	-0.434016
2	Argentina	2014	19683.8	9.67129	42669500	64.1135	10.9955	1.09946	91.377	17.504	99.6	4.84				7.27	98.9939	41.6	2780400	0.345339	-0.00512187	-0.109244	-1.06615	-0.866435	-0.549443
2	Argentina	2015	20105.2	10.2293	43131966	64.1583	11.1125	1.078	91.503	17.346	99.6	4.96		3.99		7.524	99.18		2780400	0.411802	0.0147854	-0.0165391	-0.876747	-0.731064	-0.557245
2	Argentina	2016	20307.9	9.0019	43590368	64.2037	11.22	1.05718	91.627	16.824	98.4	4.95	2.5821	4.0013		8.109	99.125	42	2780400	0.493365	0.204626	0.250169	-0.337519	-0.304282	-0.274942
2	Argentina	2017	23597.1	10.4423	44044811	64.2627	11.3304	1.03713	91.749	16.206	93.9	4.99	2.5996	3.9901		8.35		41.1	2780400	0.528664	0.169504	0.164413	-0.181595	-0.219417	-0.284517
2	Argentina	2018	23290.7	9.66646	44494502	64.3471	11.4598	1.01581	91.87	15.187	99.5					9.22	99.0039	41.3	2780400	0.530451	0.0108914	0.0542481	-0.183626	-0.200491	-0.0742873
2	Argentina	2019	23003.3	9.51007	44938712	64.4599	11.6006	0.993397	91.991	14.783	99.6			4.0685		9.84		42.9	2780400	0.572385	-0.0914442	-0.0965069	-0.436933	-0.408075	-0.0836629
2	Argentina	2020	20763.3		45376763	64.6161	11.7275	0.970054	92.111	14.125	98.8			4.0596	95	11.46		42.3	2780400	0.588115	-0.0792135	-0.224287	-0.483492	-0.473045	-0.140874
3	Australia	1980			14692000	65.1307	9.61822	1.21894	85.552	15.3		12.3							7741220
3	Australia	1981			14923260	65.3001	9.75625	1.56179	85.7	15.7		12.2		1.8				31.3	7741220
3	Australia	1982			15184247	65.4807	9.8678	1.73374	85.67	15.8		12.1							7741220
3	Australia	1983			15393472	65.6915	9.97298	1.3685	85.641	15.8		11.9							7741220
3	Australia	1984			15579391	65.9277	10.0976	1.20054	85.611	15		11.7		1.8					7741220
3	Australia	1985			15788312	66.1768	10.258	1.3321	85.582	15.7		10.9		1.9				32.5	7741220
3	Australia	1986			16018350	66.4291	10.4541	1.4465	85.552	15				2					7741220
3	Australia	1987			16263874	66.6493	10.6425	1.52114	85.522	15.4		10.5		2.1					7741220
3	Australia	1988			16532164	66.7988	10.8013	1.63615	85.493	14.9				2.1					7741220
3	Australia	1989			16814416	66.8827	10.9376	1.69288	85.463	14.9		9.8		2.1				33.2	7741220
3	Australia	1990	17381.4		17065128	66.8913	11.0838	1.48005	85.433	15.4			11.7036	2.181					7741220
3	Australia	1991	17836.2		17284036	66.8244	11.2623	1.27462	85.403	14.9	99.6	9.2	12.1472	2.3473	100	9.58			7741220
3	Australia	1992	18254.4		17478635	66.7351	11.4425	1.1196	85.285	15.1	99.3	8.9	11.625	2.3825		10.73			7741220
3	Australia	1993	19216.6		17634808	66.654	11.6142	0.88954	85.157	14.7	99.3	8.9	11.1194	2.403		10.87			7741220
3	Australia	1994	20171		17805468	66.6015	11.7637	0.963092	85.028	14.5	99.4	8.7	11.5037	2.4386		9.72			7741220
3	Australia	1995	21037.2		18004882	66.591	11.8893	1.11373	84.898	14.2	99.3	8.7	10.8442	2.4778		8.47		32.6	7741220
3	Australia	1996	22130.5		18224767	66.6165	12.006	1.21385	84.767	13.9	99.3	8.5	11.4551	2.4056		8.51			7741220	1.4402	1.39611	1.80056	1.3676	1.7134	1.87736
3	Australia	1997	23123.4		18423037	66.6674	12.1118	1.08204	84.636	13.6	99.3	8.3	10.432	2.4035		8.36			7741220
3	Australia	1998	24377.4		18607584	66.731	12.2086	0.996735	84.503	13.3	99.3	8.2	10.3089	2.404		7.68			7741220	1.40749	1.0665	1.61812	1.43221	1.7568	1.79813
3	Australia	1999	25468.2		18812264	66.8109	12.2879	1.09398	84.37	13.1	99.3	7.9	10.1875	2.4483		6.87			7741220
3	Australia	2000	26521.1	7.61383	19028802	66.8943	12.3685	1.14447	84.235	13	99.3	4.04	10.0871	2.4944		6.28			7741220	1.47131	1.33396	1.73217	1.57561	1.72207	1.86209
3	Australia	2001	27626	7.69623	19274701	66.9754	12.4689	1.28397	84.1	12.7	99.3	3.95	10.5956	2.5732		6.74		33.5	7741220
3	Australia	2002	29016.7	7.89332	19495210	67.0754	12.5703	1.13754	84.222	12.8	99.3	3.93	9.9917	2.5717		6.37			7741220	1.40723	1.18941	1.6592	1.42116	1.76705	1.76144
3	Australia	2003	30106.3	7.9045	19720737	67.1771	12.6754	1.15019	84.343	12.6	99.3	3.97	9.9864	2.6406		5.93		33.5	7741220	1.44213	0.878117	1.7725	1.57526	1.84277	1.89529
3	Australia	2004	31746.6	8.10949	19932722	67.2639	12.7885	1.0692	84.463	12.3	99.3	4	10.2374	2.7146		5.39		33.1	7741220	1.50154	0.935464	1.98448	1.71122	1.79539	2.00587
3	Australia	2005	33018.2	7.99008	20176844	67.3426	12.9024	1.21729	84.582	12.8	99.4	3.9	9.7628	2.7794		5.03			7741220	1.50706	0.891708	1.74569	1.59951	1.7128	1.94267
3	Australia	2006	34823	7.98944	20450966	67.4071	13.0114	1.34945	84.7	12.9	99.3	3.93		2.8338		4.78			7741220	1.38279	0.934467	1.70752	1.62376	1.75674	1.95081
3	Australia	2007	36629	8.06755	20827622	67.4566	13.1097	1.825	84.822	14.1	99.2		10.1586	2.9954		4.38			7741220	1.3692	0.928875	1.81828	1.68422	1.74389	2.00087
3	Australia	2008	37517.9	8.25586	21249199	67.495	13.2064	2.00391	84.943	14	99.1	3.82	10.2627	3.0056	98.3	4.23		35.4	7741220	1.36808	0.9547	1.78416	1.76602	1.75908	2.02734
3	Australia	2009	40306.6	8.56316	21691653	67.4791	13.3493	2.06083	85.063	13.9	99.1	3.77	10.7496	3.1085		5.56			7741220	1.38379	0.855121	1.70176	1.81693	1.73301	2.04176
3	Australia	2010	39363.6	8.43084	22031750	67.3774	13.5662	1.55571	85.182	13.7	99.1	3.78	10.4017	3.3429		5.21		34.7	7741220	1.41977	0.88886	1.76319	1.69598	1.75772	2.02361
3	Australia	2011	42018.1	8.54154	22340024	67.1917	13.8372	1.38953	85.3	13.6	99.1	3.79	10.8124	3.2878		5.08			7741220	1.45372	0.93571	1.68992	1.85212	1.73315	2.03791
3	Australia	2012	42847.3	8.67565	22733465	66.9388	14.1254	1.74582	85.402	13.7	99.2	3.75	10.1433	3.2858		5.22			7741220	1.49919	0.997997	1.61283	1.7789	1.75978	1.97751
3	Australia	2013	45907.8	8.76116	23128129	66.6735	14.4009	1.72115	85.502	13.3	99	3.74	11.9398	3.353		5.66			7741220	1.43641	1.03107	1.63269	1.79122	1.7701	1.77787
3	Australia	2014	46882.2	9.03597	23475686	66.4238	14.6648	1.49157	85.602	13.2	99.8	3.79	12.1107	3.4314		6.08		34.4	7741220	1.36174	1.03219	1.6013	1.85737	1.91872	1.84946
3	Australia	2015	46251.4	9.32759	23815995	66.1746	14.9249	1.43922	85.701	12.9	98.8	3.82	12.2016	3.4886		6.05			7741220	1.35561	0.88498	1.56022	1.78381	1.81871	1.87996
3	Australia	2016	47249.4	9.24815	24190907	65.9349	15.1758	1.56194	85.8	12.9	98.8	3.84	12.4053	3.5672		5.71		33.7	7741220	1.3537	1.04796	1.56198	1.89397	1.74596	1.81091
3	Australia	2017	48400.2	9.26682	24594202	65.731	15.4185	1.65339	85.904	12.6	99.4		12.5508	3.6778		5.59			7741220	1.37564	0.896061	1.53047	1.92824	1.67552	1.79086
3	Australia	2018	50193	9.155	24966643	65.551	15.6688	1.50299	86.012	12.6	98.7		12.8134	3.7595		5.3		34.3	7741220	1.38058	0.989604	1.58852	1.90164	1.70605	1.80111
3	Australia	2019	51908.9	9.91079	25340217	65.3896	15.9319	1.48521	86.124	12.1	98.8		13.1388	3.8503		5.16			7741220	1.2674	0.911746	1.56488	1.87216	1.72611	1.82214
3	Australia	2020	53067.1		25655289	65.2247	16.2336	1.2357	86.241	11.5				4.1292		6.46			7741220	1.30358	0.850844	1.61007	1.82252	1.64263	1.6625
4	Austria	1980			7549433	64.1946	15.3828	0.000105968	65.391	12		11.2							83879
4	Austria	1981			7568710	64.9365	15.0851	0.255018	65.364	12.4									83879
4	Austria	1982			7574140	65.7441	14.7038	0.071717	65.1	12.5									83879
4	Austria	1983			7561910	66.562	14.3419	-0.161601	64.836	11.9									83879
4	Austria	1984			7561434	67.2102	14.131	-0.0062949	64.57	11.8									83879
4	Austria	1985			7564985	67.5391	14.1612	0.046951	64.305	11.6		10.9							83879
4	Austria	1986			7569794	67.6715	14.3185	0.063549	64.037	11.5		10.8							83879
4	Austria	1987			7574586	67.6939	14.525	0.0632842	63.769	11.4		10.7						23	83879
4	Austria	1988			7585317	67.6322	14.7247	0.141571	63.5	11.6		10.6							83879
4	Austria	1989			7619567	67.5698	14.8648	0.450514	63.231	11.6		10.4							83879
4	Austria	1990	19473.5		7677850	67.534	14.9428	0.762002	62.96	11.8		10.2	4.0247	2.9909					83879
4	Austria	1991	20618		7754891	67.4769	14.9511	0.998418	62.689	12.2		9.9	4.1562	3.0813		3.42			83879
4	Austria	1992	21293.7		7840709	67.3943	14.914	1.10055	62.417	12.2		9.7	4.351	3.2174		3.59			83879
4	Austria	1993	21733.4		7905633	67.2908	14.9212	0.824628	62.144	12	100	9.4	4.6025	3.3018	100	4.25			83879
4	Austria	1994	22643.4		7936118	67.1663	15.0019	0.38487	61.87	11.6		9.5	4.9151	3.4028		3.54		31.3	83879
4	Austria	1995	23698.6		7948278	67.0668	15.1171	0.153106	61.596	11.2		9.4	5.1019	3.4932		4.34		31.1	83879
4	Austria	1996	24561.2		7959017	67.0513	15.2197	0.13502	61.32	11.2	98.2	9.3	5.2092	3.5622		5.28			83879	1.44895	1.41046	1.73165	1.65871	1.80815	1.73216
4	Austria	1997	25427.2		7968041	67.1168	15.3045	0.113317	61.045	10.5	98.2	9.2	5.3303	3.6383		5.15		30.2	83879
4	Austria	1998	26676.3		7976789	67.2202	15.3712	0.109728	60.768	10.2	98.3	9	5.4156	3.7642		5.48			83879	1.35478	1.1106	1.80351	1.34646	1.80329	1.79938
4	Austria	1999	27606.5		7992324	67.3636	15.4003	0.194563	60.491	9.8	98.3	8.9	5.5684	3.7613		4.7			83879
4	Austria	2000	29380	9.20371	8011566	67.5406	15.413	0.240467	60.213	9.8	98.3	7.95	5.6942	3.8492		4.69		28.8	83879	1.31756	0.822056	1.84727	1.47548	1.81233	1.75106
4	Austria	2001	29707.5	9.26943	8042293	67.7424	15.4347	0.382799	59.934	9.4	98.3	7.85	5.7417	3.9616		4.01			83879
4	Austria	2002	31178.7	9.39476	8081957	67.9493	15.433	0.49198	59.655	9.7	98.4	7.81	5.843	4.0337		4.85			83879	1.3075	1.35896	1.88023	1.53806	1.85791	1.91516
4	Austria	2003	32145.7	9.54724	8121423	68.1176	15.447	0.487134	59.375	9.5	98.4	7.73	5.8487	4.1173		4.78		29.5	83879	1.34388	0.962002	1.9296	1.53714	1.84792	1.96387
4	Austria	2004	33774	9.7094	8171966	68.058	15.7089	0.620413	59.094	9.7	98.4	7.73	6.0964	4.2095		5.83		29.8	83879	1.47565	1.08965	1.84332	1.5141	1.81666	2.02662
4	Austria	2005	35013.7	9.62703	8227829	67.7924	16.1894	0.681267	58.813	9.5	98.6	7.69	6.1789	4.3355		5.63		28.7	83879	1.37866	1.10395	1.67905	1.60496	1.84725	1.91242
4	Austria	2006	37656.7	9.53113	8268641	67.5716	16.6568	0.494798	58.532	9.4	98.6	7.66	6.342	4.4684		5.24		29.6	83879	1.37268	1.07445	1.82699	1.64441	1.89977	1.90488
4	Austria	2007	39435	9.5321	8295487	67.4885	17.0045	0.324147	58.249	9.2	98.5	7.75	6.4122	4.5528		4.86		30.6	83879	1.36926	1.28442	1.86288	1.69116	1.94183	2.00335
4	Austria	2008	41316.2	9.72565	8321496	67.4888	17.2587	0.313041	57.966	9.3	98.6	7.69	6.5626	4.6169		4.13		30.4	83879	1.35846	1.33927	1.77105	1.60645	1.9107	1.82876
4	Austria	2009	40920.3	10.2258	8343323	67.4702	17.5091	0.261953	57.683	9.2	98.6	7.68	6.6734	4.706		5.3		31.5	83879	1.39284	1.19087	1.66254	1.45002	1.77744	1.69403
4	Austria	2010	42008.8	10.221	8363404	67.5393	17.6356	0.240394	57.399	9.4	98.5	7.65	6.7211	4.8016		4.82		30.3	83879	1.43029	1.15265	1.81232	1.45052	1.8012	1.59612
4	Austria	2011	44452.7	10.0261	8391643	67.6359	17.7144	0.337081	57.115	9.3	98.6	7.68	6.8065	4.8398		4.56		30.8	83879	1.40244	1.19352	1.60267	1.37698	1.79896	1.47029
4	Austria	2012	46457.3	10.1992	8429991	67.577	17.9293	0.455937	57.147	9.4	98.5	7.67	6.8288	4.8859		4.87		30.5	83879	1.44877	1.34057	1.55988	1.51716	1.85712	1.42725
4	Austria	2013	47922	10.2857	8479823	67.4427	18.18	0.589387	57.336	9.4	98.5	7.64	6.874	4.9744		5.34		30.8	83879	1.45657	1.3641	1.57175	1.48221	1.83404	1.53724
4	Austria	2014	48799.7	10.3681	8546356	67.3258	18.3698	0.781542	57.526	9.6	98.5	7.58	6.9807	5.0359		5.62		30.5	83879	1.39135	1.2707	1.55355	1.48217	1.9385	1.46675
4	Austria	2015	49865.9	10.3675	8642699	67.2484	18.4446	1.12099	57.715	9.8	98.5	7.54	7.0138	5.1035		5.72		30.5	83879	1.38355	1.14308	1.47788	1.39865	1.84269	1.5088
4	Austria	2016	52684	10.3523	8736668	67.146	18.4851	1.0814	57.905	10	98.4	7.42	7.0183	5.1234		6.01		30.8	83879	1.33748	0.909639	1.50464	1.43718	1.7904	1.53453
4	Austria	2017	54173	10.3846	8797566	66.9851	18.5969	0.694621	58.094	10	98.4	7.37	7.0899	5.1697		5.5		29.7	83879	1.38592	1.04683	1.49954	1.43542	1.83088	1.53782
4	Austria	2018	56960.1	10.3175	8840521	66.8171	18.7505	0.487072	58.297	9.7	98.4	7.27	7.0891	5.2114		4.85		30.8	83879	1.38773	0.902334	1.48802	1.53013	1.88633	1.60148
4	Austria	2019	59756.4	10.434	8879920	66.6448	18.9301	0.444674	58.515	9.6	98.4			5.2734		4.49		30.2	83879	1.33875	0.916748	1.52115	1.45757	1.89534	1.5543
4	Austria	2020	56994.4		8916864	66.4474	19.1494	0.415177	58.748	9.4	98.1			5.2933		5.36			83879	1.39865	0.912809	1.6459	1.40521	1.80101	1.50687
5	Bahamas, The	1980			223752	60.6825	4.21515	1.95232	73.102	23.866		4.4048		0.938					13880
5	Bahamas, The	1981			227956	61.303	4.30896	1.86143	73.843	23.874									13880
5	Bahamas, The	1982			232177	61.7298	4.40871	1.83474	74.571	23.991									13880
5	Bahamas, The	1983			236586	62.0941	4.5047	1.88118	75.285	23.962									13880
5	Bahamas, The	1984			241166	62.3239	4.59103	1.91737	75.987	23.964				0.943					13880
5	Bahamas, The	1985			245935	62.4659	4.65184	1.95818	76.674	23.904									13880
5	Bahamas, The	1986			250804	62.6423	4.68395	1.96045	77.347	23.862									13880
5	Bahamas, The	1987			255618	62.8629	4.69274	1.90124	78.007	23.604									13880
5	Bahamas, The	1988			260452	63.111	4.67265	1.87344	78.654	23.365									13880
5	Bahamas, The	1989			265493	63.3428	4.63403	1.91699	79.284	23.594									13880
5	Bahamas, The	1990	20326.6		270679	63.5842	4.62226	1.93451	79.838	24.119	99	4		1.29					13880
5	Bahamas, The	1991	19742.9		276058	63.8173	4.62675	1.96774	80.067	24.824						12.17			13880
5	Bahamas, The	1992	19013		281973	63.9284	4.61286	2.12003	80.293	26.442						14.81			13880
5	Bahamas, The	1993	19104.1		288164	63.9118	4.60605	2.17184	80.518	25.605		3.8839		1.446		12.72			13880
5	Bahamas, The	1994	19727.2		293997	63.9076	4.64087	2.00398	80.74	23.086						13.83			13880
5	Bahamas, The	1995	20632.7		299554	64.0008	4.69248	1.87251	80.961	23.025	99	3.6		1.49		10.83			13880
5	Bahamas, The	1996	21511.6		304933	64.1709	4.724	1.77974	81.18	21.473		3.94		1.518		11.46			13880	1.10284	1.07102	1.37324	0.967724	1.14636	1.15681
5	Bahamas, The	1997	22992.2		310171	64.3552	4.76303	1.70317	81.396	21.569	99					9.76			13880
5	Bahamas, The	1998	21835.9		315398	64.5381	4.81756	1.67116	81.611	20.75	99		4.5526	1.0736		7.65			13880	1.15748	1.08733	1.26425	1.01216	1.25856	1.29537
5	Bahamas, The	1999	24466.5		320272	64.7788	4.89725	1.53353	81.824	18.75	99				87	7.45			13880
5	Bahamas, The	2000	25678.8	3.80487	325014	65.0903	5.01701	1.46976	82.007	18.215	99	3.5				7.196			13880	1.20223	1.27953	1.23428	1.1431	1.29082	1.30232
5	Bahamas, The	2001	26569.6	3.92441	329626	65.4187	5.13946	1.40904	82.049	18.009	99	3.4				6.87			13880
5	Bahamas, The	2002	27350.4	3.81252	334002	65.6921	5.24533	1.31883	82.092	17.161	99	3.4				9.05			13880	1.18894	0.955542	1.25508	1.29762	1.40098	1.41556
5	Bahamas, The	2003	27172.4	4.01999	338490	65.9237	5.35052	1.33476	82.134	16.42	99	3.4				10.84			13880	1.03227	0.826348	1.22163	1.15391	1.41873	1.40779
5	Bahamas, The	2004	27770.8	4.04628	343089	66.1543	5.47146	1.34953	82.176	16.408	98	3.4				10.2			13880	0.98454	0.890614	1.20134	1.1244	1.38215	1.41104
5	Bahamas, The	2005	29212.6	4.03196	347804	66.3714	5.60402	1.36492	82.218	17.269	98.7					10.2			13880	0.942519	0.938143	1.20526	1.105	1.36691	1.32879
5	Bahamas, The	2006	30446.5	4.30936	352664	66.5706	5.73406	1.38767	82.26	14.966	99	3.2			98	7.54			13880	1.02023	0.810454	1.16358	1.05047	1.07571	1.3432
5	Bahamas, The	2007	31278.1	4.49631	357666	66.7734	5.86692	1.40838	82.302	15.392	98.4	3.2			98	7.88			13880	1.09843	0.730122	1.10221	1.02855	1.25135	1.32801
5	Bahamas, The	2008	30697.1	4.86308	362795	66.9647	5.99112	1.42383	82.343	16.39	98.5	3.2	4.0471	2.7553		8.18			13880	1.12191	0.774533	1.14091	1.05283	1.18567	1.33007
5	Bahamas, The	2009	29180.5	5.15085	368057	67.0947	6.09648	1.43999	82.385	16.396	98.9	3.2				14.25			13880	1.00715	0.85958	1.00418	0.801063	0.79057	1.36002
5	Bahamas, The	2010	29566.6	5.25674	373272	67.4089	6.19267	1.40696	82.427	14.858	99.1	2.92				14.321			13880	0.98821	0.993692	1.0703	0.548995	0.71639	1.34838
5	Bahamas, The	2011	29990.2	5.32419	377950	67.9222	6.31062	1.24545	82.476	14.075	99.1	2.9	4.0545	2.3081		14.52			13880	0.960108	1.10362	0.974232	0.523856	0.610664	1.34685
5	Bahamas, The	2012	30658.4	5.31907	382061	68.3736	6.46899	1.08184	82.532	14.114	98.9	2.86				14.02			13880	0.934574	1.18403	0.982969	0.39035	0.61444	1.31607
5	Bahamas, The	2013	30328.9	5.59133	385650	68.8413	6.64631	0.934994	82.596	12.244	98.6	2.85				16.18			13880	0.924449	1.13482	0.867702	0.186553	0.632411	1.33461
5	Bahamas, The	2014	31761.3	5.57097	389131	69.2954	6.8315	0.898583	82.668	13.57	98.9	2.76				13.8			13880	1.04738	0.95647	0.725425	0.169125	0.664432	1.30874
5	Bahamas, The	2015	32260.8	5.2272	392697	69.6961	7.02946	0.912227	82.746	12.812	98	2.83				12			13880	0.951492	0.907476	0.709998	0.162391	0.593327	1.13261
5	Bahamas, The	2016	32341.2	5.62039	395976	70.1247	7.22947	0.831528	82.832	12.188	99					12.7			13880	0.852162	0.975419	0.715727	0.253658	0.255575	1.10253
5	Bahamas, The	2017	34357.3	6.60889	399020	70.5631	7.43183	0.765794	82.925	11.653		2.96		1.9387		9.8			13880	0.849594	0.989585	0.573826	0.119375	0.185603	1.16945
5	Bahamas, The	2018	35565	5.93	401906	70.9548	7.67492	0.720669	83.025	11.566	99		4.5669			10			13880	0.764847	0.862895	0.533816	0.178466	0.0922608	1.127
5	Bahamas, The	2019	36645.8	5.74977	404557	71.2832	7.96785	0.657441	83.132	11.487	99					10.051			13880	0.906194	0.816238	0.481304	-0.0504642	0.0725989	1.13385
5	Bahamas, The	2020	28119.2		406471	71.5546	8.27893	0.471994	83.245	11.49						12.867			13880	0.918854	0.845505	0.445276	0.0118175	0.0559846	1.13433
6	Bahrain	1980			362595	62.0819	2.12358	4.48353	86.101	29.768		3.3144		1.087					690
6	Bahrain	1981			377430	62.5982	2.10079	4.00986	86.317	29.08							69.7535		690
6	Bahrain	1982			391017	62.9684	2.10745	3.53659	86.531	28.973									690
6	Bahrain	1983			404772	63.3022	2.11884	3.45729	86.742	29.024									690
6	Bahrain	1984			419217	63.5971	2.12789	3.50647	86.95	29.071									690
6	Bahrain	1985			434375	63.8392	2.13663	3.55195	87.155	29.45				1.219					690
6	Bahrain	1986			450196	64.0233	2.14284	3.57748	87.357	29.421									690
6	Bahrain	1987			466565	64.1359	2.14633	3.57143	87.557	28.955									690
6	Bahrain	1988			483337	64.1653	2.14902	3.53168	87.754	28.393									690
6	Bahrain	1989			500349	64.1207	2.1461	3.45917	87.949	28.247		3.3395							690
6	Bahrain	1990	25731.2		517418	64.0393	2.13715	3.35452	88.14	27.362									690
6	Bahrain	1991	28594.1		535415	63.969	2.14936	3.41911	88.329	26.361				1.315		1.061	84.0138		690
6	Bahrain	1992	30130		554470	64.031	2.18957	3.49706	88.398	25.67						1.102			710
6	Bahrain	1993	33643.6		573755	64.2865	2.23989	3.41898	88.395	24.792						1.05			710
6	Bahrain	1994	33149.6		593254	64.6721	2.29328	3.34202	88.392	23.625						1.167			710
6	Bahrain	1995	34045.4		612934	65.1471	2.34185	3.26346	88.388	22.691	97.6				97.1	1.128			710
6	Bahrain	1996	34963		632756	65.7049	2.38125	3.18276	88.385	21.915						1.127			710	-0.718783	-0.307818	0.77664	0.790487	-0.0101163	0.328689
6	Bahrain	1997	35548.7		652643	66.3438	2.41457	3.09454	88.382	21.523		2.9		1		1.136			710
6	Bahrain	1998	36559.3		672484	67.0159	2.44043	2.9948	88.379	21.288						1.121			710	-1.0654	-0.16236	0.5664	0.763205	0.352346	0.250789
6	Bahrain	1999	37570.9		692133	67.664	2.4548	2.87998	88.376	21.261						1.126			710
6	Bahrain	2000	39360.4	3.56133	711442	68.2627	2.46345	2.75158	88.372	20.739	97.7	2.75	2.9807	1.0202		1.117			710	-1.05688	0.056267	0.551934	0.748303	0.28028	0.360481
6	Bahrain	2001	40186.9	3.68104	730257	68.8275	2.4729	2.61026	88.369	20.129	97.5	2.82	3.1049	1.0636		1.144	86.5487		710
6	Bahrain	2002	41161.6	3.85487	748324	69.4153	2.48422	2.44395	88.373	20.471	97.6	2.86	2.8717	1.0774		1.136			710	-0.571164	0.29083	0.507285	0.867863	0.545503	0.791833
6	Bahrain	2003	42900.8	3.98857	778256	70.3107	2.46956	3.92195	88.383	20.869	97.8	2.81	2.8252	1.0479		1.11			720	-0.590706	0.483919	0.426036	0.62147	0.593709	0.374171
6	Bahrain	2004	44006.7	3.47338	833451	71.6631	2.41106	6.85194	88.399	20.648	97.7	2.81		0.9677		1.103			730	-0.561549	0.313403	0.527057	0.702607	0.696618	0.436752
6	Bahrain	2005	44780.1	3.17562	901921	73.0844	2.34383	7.8952	88.422	19.911	97.5	2.81	2.6867	1.0436		1.104			740	-0.743175	0.0141627	0.391059	0.659461	0.597056	0.38315
6	Bahrain	2006	45651.6	3.06249	970981	74.3125	2.28501	7.378	88.452	18.705	97.5	2.74	2.7181	1.0142		1.107			740	-0.903967	-0.365051	0.386876	0.682441	0.370952	0.188149
6	Bahrain	2007	47380.2	3.30373	1040532	75.3635	2.22564	6.91805	88.488	17.526	97.4	2.74		1.0155	100	1.091			750	-0.856527	-0.247774	0.402687	0.764767	0.52137	0.17555
6	Bahrain	2008	48078.8	3.2851	1110343	76.285	2.16843	6.49369	88.53	16.732	97.5	1.97	2.5624	0.9896		1.11			760	-0.868918	-0.237366	0.379488	0.711207	0.525412	0.181815
6	Bahrain	2009	46708.7	4.05685	1179453	77.158	2.12086	6.03818	88.579	16.089	99.4	1.9	2.523	0.9695		1.144			760	-0.791	-0.137239	0.476081	0.69269	0.511493	0.180616
6	Bahrain	2010	47929.4	3.84291	1213645	77.4142	2.13551	2.85775	88.634	15.845	99.3	1.77	2.4595	0.9493		1.13	90.9774		762	-0.965909	-0.493476	0.451604	0.712016	0.42974	0.179316
6	Bahrain	2011	49960.3	3.57691	1212077	77.2524	2.19524	-0.129281	88.695	15.759	99.6	1.7	2.4973	0.9451		1.185	92.3		767	-1.21732	-0.950842	0.514924	0.716491	0.346452	0.209991
6	Bahrain	2012	53778.5	4.10642	1224939	77.6189	2.23464	1.05556	88.762	15.955	99.8	2.08	2.4802	0.957		1.2			770	-1.31802	-1.12995	0.544542	0.68416	0.25365	0.36653
6	Bahrain	2013	53672.1	4.30854	1261673	77.7237	2.37673	2.95476	88.835	15.862	99.8	2.08	2.5042	0.9536		1.178			770	-1.31746	-1.33542	0.584796	0.602283	0.326402	0.426163
6	Bahrain	2014	52074	4.40682	1311134	77.1236	2.63608	3.84538	88.915	15.953	99.8	2.03	2.4923	0.9573		1.184			771	-1.31106	-0.907475	0.561929	0.704519	0.413401	0.273522
6	Bahrain	2015	45900.7	4.987	1362142	76.8577	2.7731	3.8166	88.999	15.791	99.9	1.95	2.4944	0.9257		1.197			778	-1.31306	-1.07354	0.557333	0.815443	0.421636	0.134318
6	Bahrain	2016	45281.3	4.86064	1409661	77.0322	2.7756	3.42908	89.09	15.181	99.7	1.89				1.181			779	-1.37203	-0.793426	0.325291	0.604507	0.45101	-0.0218939
6	Bahrain	2017	48929.4	4.74279	1456834	77.2427	2.76404	3.29163	89.186	14.506	99.9	1.74				1.169			780	-1.38726	-0.961564	0.191407	0.412574	0.442518	-0.145698
6	Bahrain	2018	50106.8	4.14378	1487340	77.2701	2.80077	2.07237	89.287	13.818	99.6					1.185			780	-1.42144	-0.850453	0.17544	0.414948	0.407099	-0.151664
6	Bahrain	2019	51869.5	4.01148	1494188	76.9835	2.94819	0.459363	89.394	13.198	99.6					1.181			783	-1.42923	-0.62736	0.294353	0.483155	0.489411	-0.0141104
6	Bahrain	2020	50468.3		1477469	76.5039	3.19712	-1.12524	89.506	12.621						1.674			785	-1.454	-0.617842	0.421905	0.626398	0.484862	-0.0697314
7	Barbados	1980			253575	62.118	9.84582	0.490603	40.102	18.41		8.5347					99.5		430
7	Barbados	1981			254684	62.4514	10.1106	0.436392	39.828	18.313									430
7	Barbados	1982			255642	62.6998	10.352	0.375447	39.554	18.136									430
7	Barbados	1983			256505	62.8743	10.5684	0.337013	39.28	17.825									430
7	Barbados	1984			257279	63.0136	10.7492	0.301294	39.007	17.491				0.891			99.6		430
7	Barbados	1985			257911	63.1699	10.8815	0.245347	38.736	17.12									430
7	Barbados	1986			258370	63.38	10.9765	0.17781	38.464	16.732									430
7	Barbados	1987			258654	63.6586	11.0439	0.10986	38.194	16.402									430
7	Barbados	1988			258762	63.9921	11.0917	0.0417459	37.923	16.114									430
7	Barbados	1989			258759	64.3336	11.1304	-0.00115937	37.654	15.847									430
7	Barbados	1990	9647.55		258868	64.7002	11.1356	0.0421153	37.37	15.622		8.4		1.14	100				430
7	Barbados	1991	9565.1		259402	65.0963	11.1034	0.20607	37.006	15.429						22.683			430
7	Barbados	1992	9197.46		260212	65.4429	11.0652	0.31177	36.643	15.261						22.94			430
7	Barbados	1993	9461.67		260995	65.7115	11.0448	0.300457	36.283	15.087		1.2676		1.254		24.54			430
7	Barbados	1994	9831.03		261712	65.9146	11.057	0.274341	35.924	14.903						22.98	99.6		430
7	Barbados	1995	10216.3		262303	66.0744	11.082	0.225566	35.566	14.714	100	7.4	5.1128	1.3459		19.66			430
7	Barbados	1996	10796.8		262793	66.2358	11.0905	0.186633	35.21	14.528		7.56				14.71			430	1.34297	1.05037	1.41404	1.28883	1.04677	1.54273
7	Barbados	1997	11484.8		263224	66.4123	11.1071	0.163873	34.856	14.36						14.61			430
7	Barbados	1998	12028		263642	66.6022	11.1379	0.158674	34.503	14.203						12.4			430	1.274	1.08427	1.40336	1.28473	1.23299	1.54105
7	Barbados	1999	12213.8		264170	66.7649	11.1657	0.200071	34.152	14.077	91				89	10.61			430
7	Barbados	2000	13022	5.33187	264657	66.9138	11.2039	0.184181	33.827	13.955	98		5.8269	1.3444		9.35			430	1.2645	1.1512	1.38049	1.25511	1.39623	1.51981
7	Barbados	2001	12965.1	5.52529	265377	67.0992	11.242	0.271681	33.629	13.823			5.7982	1.5413		9.85			430
7	Barbados	2002	13217.2	5.86123	266455	67.2485	11.2935	0.405392	33.431	13.77	100					10.32			430	1.23131	1.0972	1.36772	1.08283	1.49394	1.48519
7	Barbados	2003	13717.5	6.68377	267499	67.3913	11.3228	0.391045	33.234	13.68	100	7.3			100	11			430	1.15571	0.918949	1.34846	1.12214	1.51915	1.49764
7	Barbados	2004	14231.1	7.3151	268505	67.5984	11.3179	0.375371	33.037	13.547	100	7.3			100	9.57	99.6		430	1.10497	1.09435	1.18496	1.07934	1.42413	1.40898
7	Barbados	2005	15202.9	6.76892	269477	67.8477	11.3251	0.361351	32.841	13.371	100	6.7	4.7448	1.7698	100	9.08			430	0.949199	1.11292	1.29017	1.15409	1.33475	1.41059
7	Barbados	2006	16571.6	6.58324	270425	68.1189	11.332	0.351175	32.646	13.177	100	6.6			100	8.73			430	1.0372	0.913212	1.44381	1.00041	1.22523	1.32577
7	Barbados	2007	17307.9	6.05583	271444	68.3194	11.36	0.376106	32.451	12.943	100				100	7.41			430	1.02995	1.04421	1.32034	1.08089	1.31364	1.40249
7	Barbados	2008	17675.2	6.47676	272635	68.3293	11.4514	0.437805	32.256	12.681	100	7.6				8.12			430	0.946911	1.06836	1.56282	0.881122	1.2986	1.35861
7	Barbados	2009	16824.6	7.14868	273791	68.2003	11.6123	0.423114	32.063	12.396	100	6.8				10.02			430	1.12787	1.04774	1.48027	0.584923	1.00788	1.37619
7	Barbados	2010	16568.4	6.77399	274711	68.14	11.7718	0.335459	31.87	12.115		6.76				10.69			430	1.13658	1.06064	1.40618	0.505651	1.07454	1.47676
7	Barbados	2011	16749	6.89934	275486	68.1707	11.9207	0.281717	31.7	11.846	100					11.19			430	1.11406	1.24613	1.46492	0.642964	1.07408	1.71775
7	Barbados	2012	15726.2	7.7782	276197	68.1818	12.1321	0.257757	31.553	11.603	98.9	6.34			93.4	11.59			430	1.13298	1.18597	1.45407	0.448699	1.02572	1.64829
7	Barbados	2013	15747.1	7.49561	276865	68.1771	12.3954	0.241564	31.429	11.392	98.6	6.34				11.55			430	1.13736	1.26693	1.351	0.452514	1.0396	1.61204
7	Barbados	2014	15576	6.9979	277493	68.166	12.6998	0.226568	31.328	11.221	99.8	5.93				12.17	99.6		430	1.14509	1.27792	1.19995	0.335401	1.08037	1.13346
7	Barbados	2015	15947.4	6.77485	278083	68.1618	13.0346	0.212392	31.249	11.095	99	5.9				9.8			430	1.09655	1.13536	1.02186	0.561835	1.09032	1.48784
7	Barbados	2016	16370.7	6.68155	278649	68.1707	13.3684	0.203329	31.193	11.009	99.1	5.89				8.25			430	1.08579	0.97661	1.0772	0.47726	0.788659	1.25191
7	Barbados	2017	16199	6.62217	279187	68.1203	13.736	0.192888	31.159	10.952		5.97		2.4878		8.62			430	1.11359	0.966828	0.838657	0.490752	0.65297	1.41681
7	Barbados	2018	16386.2	6.56259	279688	67.983	14.1547	0.179289	31.147	10.913	99		3.06			8.32			430	1.09152	0.913432	0.421919	0.541955	0.389349	1.40733
7	Barbados	2019	16628.2	6.2999	280180	67.771	14.624	0.175756	31.158	10.885	98					8.41			430	1.10284	1.04923	0.626334	0.410327	0.352402	1.19261
7	Barbados	2020	14561.9		280693	67.4705	15.1562	0.182929	31.191	10.859	98.4					10.105			430	1.12921	1.12842	0.482355	0.480148	0.331315	1.22287
8	Belgium	1980			9859242	65.3405	14.4367	0.110211	95.381	12.6		9.4		2.3					33120
8	Belgium	1981			9858982	65.8033	14.301	-0.00263715	95.535	12.6				2.4					33120
8	Belgium	1982			9856303	66.3308	14.058	-0.0271769	95.637	12.2				2.5					33120
8	Belgium	1983			9855520	66.8683	13.7762	-0.00794447	95.737	11.9				2.8					33120
8	Belgium	1984			9855372	67.2703	13.6277	-0.00150171	95.835	11.7				2.7					33120
8	Belgium	1985			9858308	67.422	13.7432	0.0297864	95.93	11.6		9.1		2.8				25.2	33120
8	Belgium	1986			9861823	67.4433	13.977	0.0356489	96.023	11.9				2.9					33120
8	Belgium	1987			9870234	67.423	14.2139	0.0852521	96.115	11.9	100			3					33120
8	Belgium	1988			9901664	67.324	14.4687	0.317926	96.204	12.1				3.1				25.7	33120
8	Belgium	1989			9937697	67.1633	14.7113	0.363248	96.292	12.2				3.2					33120
8	Belgium	1990	18689.1		9967379	66.9485	14.9425	0.298236	96.377	12.4		8		3.2526					33120
8	Belgium	1991	19602.3		10004486	66.7081	15.1659	0.371593	96.461	12.6		7.9		3.314		6.98			33120
8	Belgium	1992	20273.5		10045158	66.4993	15.3637	0.405713	96.542	12.4		7.7		3.3805		6.7		25	33120
8	Belgium	1993	20474.2		10084475	66.3359	15.5437	0.390639	96.622	12		7.7		3.4329		8.08			33120
8	Belgium	1994	21519.8		10115603	66.2093	15.732	0.308197	96.7	11.5		7.6		3.4941		9.65			33120
8	Belgium	1995	22448		10136811	66.0797	15.957	0.209437	96.777	11.4				3.526		9.34		28.4	33120
8	Belgium	1996	22745.2		10156637	65.9445	16.1912	0.195393	96.851	11.5				3.5896		9.48			33120	1.4333	1.2885	1.71154	1.21423	1.36695	1.35965
8	Belgium	1997	23732.8		10181245	65.8178	16.4036	0.241992	96.924	11.4		7.2		3.6631		8.95		26.8	33120
8	Belgium	1998	24370		10203008	65.7173	16.5741	0.213528	96.996	11.2		7.2		3.7226		9.32			33120	1.34285	1.02413	1.77015	1.00581	1.21821	1.31323
8	Belgium	1999	25440.8		10226419	65.6471	16.7028	0.229189	97.065	11.2	99.3	7.1		2.7929		8.65			33120
8	Belgium	2000	27788.4	7.99918	10251250	65.5902	16.8018	0.242518	97.129	11.4		6.72		2.8204		6.59		33.1	30530	1.3665	1.12981	1.65919	1.15297	1.31393	1.44686
8	Belgium	2001	28792.6	8.14989	10286570	65.5604	16.8827	0.343951	97.186	11.2		6.62		2.8397		6.18			30530
8	Belgium	2002	30282.3	8.31821	10332785	65.5642	16.9609	0.448269	97.241	10.9		6.54		2.8497		6.91			30530	1.37745	1.2608	1.91511	1.25418	1.34494	1.4578
8	Belgium	2003	30934.2	9.20823	10376133	65.5833	17.0424	0.418642	97.296	11		6.53	5.829	2.8454		7.68		28.1	30530	1.47829	0.858238	1.86796	1.28163	1.3311	1.37511
8	Belgium	2004	32063.3	9.36722	10421137	65.6014	17.1309	0.432788	97.35	11.3		6.48	9.181	2.8522		7.36		30.5	30530	1.44027	0.709137	1.85386	1.34642	1.31123	1.36038
8	Belgium	2005	33177.9	9.26114	10478617	65.6702	17.1694	0.550056	97.403	11.4		6.44	9.4046	2.8521		8.44		29.3	30530	1.42076	0.793774	1.70603	1.27136	1.25764	1.37716
8	Belgium	2006	35254.1	9.16103	10547958	65.8345	17.1142	0.659558	97.454	11.6		6.35	9.5324	2.8664		8.25		28.1	30530	1.34239	0.856376	1.74278	1.32994	1.2246	1.30129
8	Belgium	2007	36795.3	9.16611	10625700	66.0005	17.0445	0.734331	97.505	11.7		6.27	9.6536	2.8855		7.46		29.2	30530	1.36077	0.757325	1.60173	1.42054	1.31539	1.34742
8	Belgium	2008	37883.3	9.63002	10709973	66.0471	17.0501	0.789977	97.555	11.9		6.25	9.7552	2.9021		6.98		28.4	30530	1.32499	0.620571	1.38066	1.40567	1.33521	1.36264
8	Belgium	2009	37751.6	10.3546	10796493	65.9786	17.1204	0.8046	97.603	11.8		6.15	9.8818	2.9078		7.91		28.6	30530	1.34669	0.820825	1.56726	1.31022	1.37715	1.45201
8	Belgium	2010	39839.5	10.2332	10895586	65.8685	17.2032	0.913639	97.651	11.9		6.12	10.0931	2.9085		8.29		28.4	30530	1.36069	0.810646	1.65401	1.28282	1.41785	1.47383
8	Belgium	2011	40942.4	10.3921	11038264	65.6775	17.3688	1.301	97.698	11.7		6.05	10.3901	2.9219		7.14		28.1	30530	1.32516	0.954535	1.72326	1.23622	1.43485	1.51993
8	Belgium	2012	42290.8	10.5065	11106932	65.4351	17.5985	0.620164	97.744	11.5		5.99	10.626	2.9393		7.54		27.5	30530	1.34942	0.9236	1.67086	1.22217	1.44881	1.55911
8	Belgium	2013	43671.1	10.5613	11159407	65.2152	17.8042	0.47134	97.789	11.3		5.93	10.9082	2.9585		8.43		27.7	30530	1.37305	0.940083	1.7024	1.28375	1.45679	1.6043
8	Belgium	2014	44929.7	10.5941	11209057	64.9945	18.0157	0.443929	97.833	11.2		5.85	11.1914	2.9723		8.52		28.1	30530	1.36637	0.701269	1.51817	1.15289	1.54863	1.51295
8	Belgium	2015	46200.9	10.4307	11274196	64.8056	18.2122	0.579446	97.876	10.8		5.83	11.808	3.0138		8.48		27.7	30530	1.38746	0.587095	1.55639	1.28322	1.48321	1.5112
8	Belgium	2016	48597.4	10.7732	11331422	64.6468	18.3889	0.5063	97.919	10.8		5.76	11.9781	3.0679		7.83		27.6	30530	1.37702	0.441367	1.42739	1.33737	1.42133	1.56927
8	Belgium	2017	50442.3	10.7831	11375158	64.4725	18.578	0.385228	97.961	10.5		5.66	11.8656	3.0709		7.09		27.4	30530	1.33849	0.428186	1.27179	1.24228	1.34864	1.44045
8	Belgium	2018	52535.2	10.7647	11427054	64.2882	18.7836	0.455185	98.001	10.4		5.62	11.7356	3.1146		5.95		27.2	30530	1.31899	0.40235	1.25618	1.26683	1.36835	1.46182
8	Belgium	2019	55753.6	10.656	11488980	64.1139	19.0118	0.540461	98.041	10.2		5.58		3.1495		5.36		27.2	30530	1.3102	0.473778	1.1423	1.28938	1.3667	1.48186
8	Belgium	2020	54197.3		11538604	63.9989	19.2076	0.430997	98.079	9.9						5.55			30530	1.28246	0.54347	1.11614	1.35436	1.3603	1.47522
9	Belize	1980			145133	49.2565	4.34326	2.30708	49.374	41.099									22970
9	Belize	1981			148764	49.7301	4.30917	2.47106	49.183	40.846									22970
9	Belize	1982			152409	50.2042	4.28323	2.42065	48.992	41.014									22970
9	Belize	1983			156053	50.5463	4.25176	2.3628	48.801	40.134									22970
9	Belize	1984			159721	50.7299	4.22047	2.32328	48.61	38.955				0.272					22970
9	Belize	1985			163436	50.8237	4.1998	2.29929	48.419	37.935									22970
9	Belize	1986			167191	50.9512	4.18233	2.27154	48.228	37.381		3.3168		0.451					22970
9	Belize	1987			170980	51.1253	4.16306	2.24097	48.037	36.761									22970
9	Belize	1988			174817	51.3161	4.14661	2.21931	47.846	36.621				0.472					22970
9	Belize	1989			178695	51.5058	4.14227	2.19407	47.655	36.731									22970
9	Belize	1990	4531.42		182589	51.7007	4.15522	2.15573	47.465	36.532		2.7		0.639					22970
9	Belize	1991	5112.75		186462	51.871	4.15796	2.09897	47.271	35.269	76.9				96	9.73	70.2984		22970
9	Belize	1992	5740.61		190299	52.1302	4.09328	2.03691	47.059	34.308						9.716			22970
9	Belize	1993	6118.52		194177	52.5187	3.98709	2.01736	46.848	33.519		2.8		0.493		9.78		60.3	22970
9	Belize	1994	6127.73		198416	52.9481	3.91173	2.15957	46.637	32.322						11.1		60.9	22970
9	Belize	1995	6137.28		203556	53.4242	3.87976	2.55753	46.425	32.256	79	2.5		0.6		12.48			22970
9	Belize	1996	6124.78		209840	53.9474	3.887	3.04042	46.214	31.624		2.13		0.548		13.82		56.6	22970	0.824222	0.559152	0.388551	0.143012	0.0846815	-0.0265951
9	Belize	1997	6237.36		217117	54.5049	3.9101	3.4091	46.003	31.787						12.68		60.4	22970
9	Belize	1998	6328.22		224907	55.0721	3.92451	3.52506	45.793	31.322	79				98	14.31		54.9	22970	0.881688	0.59663	0.401743	0.195514	-0.10616	-0.0194181
9	Belize	1999	6756.76		232733	55.6201	3.93411	3.42049	45.582	30.938	83.8				95.9	12.84		53.3	22970
9	Belize	2000	7559.3	3.99034	240406	56.1288	3.94333	3.24373	45.398	30.388	90.2	1.9	1.2252	1.015	100	10.869	76.903		22970	0.97588	0.184221	0.364934	0.207321	0.0983268	-0.042195
9	Belize	2001	7867.54	4.63241	248100	56.5729	3.93935	3.15027	45.381	29.845						9.07	80.9		22970
9	Belize	2002	8139.93	4.715	255987	56.965	3.92032	3.12948	45.364	29.185	97				98	10.04			22970	0.796831	0.417993	0.301497	0.149916	-0.045511	-0.0708565
9	Belize	2003	8799.77	4.62013	263998	57.3446	3.90363	3.08149	45.347	28.036		1.3				10.257			22970	0.842791	0.486082	0.319205	0.165346	0.190567	-0.103219
9	Belize	2004	9171.97	4.48231	272128	57.7185	3.89283	3.0331	45.33	27.2	87.8	1.3				10.594			22970	0.740072	0.401562	0.206069	-0.118548	-0.0529214	-0.103966
9	Belize	2005	9383.18	4.49777	280375	58.1027	3.88694	2.98554	45.313	26.673	89.3	1.2			94	10.91			22970	0.688429	0.104912	0.149433	0.0687973	-0.0485887	-0.201738
9	Belize	2006	9823.54	4.56418	288729	58.5136	3.88997	2.93605	45.296	25.459	95.8	1.3			94	9.39			22970	0.544681	0.081977	-0.111857	-0.301703	0.0238667	-0.313596
9	Belize	2007	10123.3	5.32665	297173	58.9548	3.89789	2.88259	45.279	24.595	90.7	1.2				8.51			22970	0.526492	0.194922	-0.233296	-0.352246	-0.0448062	-0.324733
9	Belize	2008	9878.21	5.68234	305671	59.4205	3.91417	2.81949	45.262	24.033	94.9	1.2				8.18			22970	0.64687	0.190072	-0.313746	-0.382104	-0.133092	-0.302956
9	Belize	2009	9628.8	5.85315	314171	59.9168	3.94722	2.74281	45.245	23.264	93.5	1.1	1.8112	0.7658		8.244			22970	0.744927	0.0284302	-0.306259	-0.36875	-0.323144	0.0413169
9	Belize	2010	9623.87	5.6815	322106	60.5691	3.98052	2.49433	45.228	22.533	94	1.2				8.244			22970	0.685301	0.0704277	-0.261476	-0.335602	-0.281174	-0.0235743
9	Belize	2011	9592.13	5.72257	329538	61.325	4.01032	2.2811	45.228	22.53	96.2	1.09			96.2	8.284			22970	0.695515	0.151909	-0.248953	-0.378445	-0.469881	-0.307089
9	Belize	2012	9113.47	5.46801	337059	62.0256	4.05611	2.25663	45.246	22.43	93.7	1.08	1.1036	1.145		8.308			22970	0.695277	0.180258	-0.165343	-0.436851	-0.435867	-0.0309749
9	Belize	2013	9314.23	5.65393	344688	62.6917	4.12098	2.23817	45.282	22.335	93	0.89	1.9555			8.35			22970	0.711436	0.176189	-0.146239	-0.447351	-0.451346	0.0204453
9	Belize	2014	9246.72	6.19277	352335	63.3362	4.19487	2.19428	45.335	22.097	93.1	1.27	2.0232			8.24			22970	0.520108	0.0485831	-0.543265	-0.461534	-0.814311	-0.159107
9	Belize	2015	9317.2	5.93509	359871	63.9525	4.27389	2.11632	45.406	21.709	93.5		2.0948			7.58			22970	0.578149	0.0430976	-0.607548	-0.42157	-0.775928	-0.179022
9	Belize	2016	9161.63	6.14959	367313	64.5286	4.36155	2.04687	45.495	21.36	96.8	1.22	2.1444		97.2	7			22970	0.570843	0.0606221	-0.600372	-0.483712	-0.957332	-0.200449
9	Belize	2017	8873.75	5.79241	374693	65.0477	4.45524	1.98927	45.601	21.129	95.3	1.04	2.3922	1.1229		6.6			22970	0.57063	0.0357257	-0.637445	-0.539397	-0.960105	-0.276756
9	Belize	2018	9008.74	5.81923	382066	65.502	4.55327	1.94863	45.724	21.015	94.8		2.3414	1.078		7.814			22970	0.422356	0.00317971	-0.596394	-0.652213	-0.826132	-0.142568
9	Belize	2019	9409.6	5.96689	389095	65.9671	4.66172	1.82302	45.866	18.886	95.3					9.05			22970	0.505604	0.0630389	-0.600824	-0.548786	-0.836393	-0.165672
9	Belize	2020	8124.98		394921	66.4179	4.80565	1.48622	46.025	17.881	94.6					10.788			22970	0.525967	0.517693	-0.568718	-0.536648	-0.802425	-0.168404
10	Bhutan	1980			415257	55.4785	2.56877	3.22888	10.132	43.268									47000
10	Bhutan	1981			428641	55.366	2.59961	3.17221	10.646	42.727				0.125					47000
10	Bhutan	1982			442201	55.2612	2.63251	3.11448	11.184	42.166				0.102					47000
10	Bhutan	1983			456033	55.1733	2.66823	3.08006	11.745	41.59									47000
10	Bhutan	1984			470165	55.1077	2.70596	3.05185	12.332	41.001									47000
10	Bhutan	1985			484528	55.0608	2.7468	3.00915	12.941	40.374									47000
10	Bhutan	1986			499151	55.0315	2.79054	2.97334	13.577	39.864		1.7059							47000
10	Bhutan	1987			514026	55.021	2.83702	2.93652	14.24	39.199									47000
10	Bhutan	1988			529051	55.0299	2.88659	2.8811	14.929	38.504									47000
10	Bhutan	1989			544209	55.0591	2.93959	2.82485	15.645	37.809									47000
10	Bhutan	1990	1480.7		558442	55.0833	2.99798	2.58174	16.388	36.986		0.8467		0.333					47000
10	Bhutan	1991	1499.64		567710	55.1175	3.06177	1.646	17.161	36.161						1.482			47000
10	Bhutan	1992	1668.35		545944	55.2077	3.13164	-3.90943	17.962	35.21						1.49			47000
10	Bhutan	1993	1825.78		520838	55.3587	3.21021	-4.70774	18.791	34.249						1.462			47000
10	Bhutan	1994	1955.52		521260	55.5577	3.28857	0.0809905	19.649	33.207	12	1.6148		0.17		1.46			40077
10	Bhutan	1995	2112.33		527536	55.814	3.37124	1.19682	20.537	31.978				0.16		1.454			40077
10	Bhutan	1996	2228.65		537494	56.1287	3.45846	1.87005	21.456	30.673						1.431			40077	-0.95219	0.724005	0.644922	-0.411945	-0.0315036	0.942838
10	Bhutan	1997	2347.97		546865	56.5103	3.55133	1.72844	22.401	29.235						1.414			40077
10	Bhutan	1998	2468.43		557143	56.966	3.6479	1.862	23.377	28.097						1.4			40077	-1.0983	0.539632	0.652146	-0.408505	0.0383084	0.883641
10	Bhutan	1999	2637.52		570990	57.4373	3.78737	2.45498	24.383	26.845		1.6		0.051		1.4			40077
10	Bhutan	2000	2710.78	4.44684	587207	57.9457	3.96538	2.80057	25.418	25.58	27.3				51	1.625			40077	-1.11236	0.491937	0.618823	-0.428554	0.130426	0.57434
10	Bhutan	2001	2923.48	5.0042	603234	58.5735	4.14018	2.69278	26.48	24.384		1.6				1.9			40077
10	Bhutan	2002	3211.22	4.59564	619048	59.3141	4.31001	2.58776	27.57	23.399		1.6				1.867			40077	-1.29027	0.693676	0.568054	-0.508571	0.0694017	0.449922
10	Bhutan	2003	3444.11	4.12938	634627	60.1601	4.47184	2.48546	28.688	22.386	56.1					1.8		40.9	40077	-1.14678	0.918949	0.576518	-0.0487161	0.136126	1.08701
10	Bhutan	2004	3660.45	4.59777	649991	61.1092	4.62045	2.39211	29.835	22.451			0.8062	0.1847		2.49			38394	-0.965037	1.17205	0.124786	-0.915191	0.223591	0.893403
10	Bhutan	2005	3968.93	4.13416	663323	62.008	4.73412	2.03035	30.965	22	52.3					3.1	52.8147		38394	-1.07216	1.28449	0.357051	-0.286169	0.332807	0.871917
10	Bhutan	2006	4313.17	4.35659	673260	62.7333	4.81137	1.48695	31.712	21.337	57.1	1.7				3.13			38394	-1.05876	1.26452	0.271552	-0.577597	0.212459	0.854817
10	Bhutan	2007	5178.81	4.09022	681614	63.3927	4.88158	1.23319	32.469	21.078	71.4		0.8197	0.2166	88	3.7		38.1	38394	-0.872592	0.568527	0.347575	-0.709745	0.367833	0.928756
10	Bhutan	2008	5466.32	3.38117	689737	64.0461	4.96015	1.18469	33.236	20.651	66.3		0.9917	0.2546		3.746			38394	-0.505405	0.720669	0.318026	-0.765467	0.421698	0.91239
10	Bhutan	2009	5805.76	3.54763	697678	64.659	5.04732	1.14473	34.01	20.009	66					3.96			38394	-0.461808	0.803497	0.515527	-1.07184	0.219098	0.93731
10	Bhutan	2010	6504.35	3.55879	705516	65.2193	5.14176	1.11718	34.793	19.541	64.5				97.3	3.32			38394	-0.416917	0.742222	0.596895	-1.15894	0.161859	0.938382
10	Bhutan	2011	7090.95	3.34922	713331	65.7236	5.24028	1.10161	35.585	18.994	70	1.8				3.23			38394	-0.404029	0.826495	0.679862	-1.1542	0.205666	0.854587
10	Bhutan	2012	7697.51	3.61914	721145	66.1598	5.34018	1.08947	36.371	18.541	74.6	1.74	1.049	0.2765	97.9	2.05	55.3176	38.8	38394	-0.28092	0.776309	0.553633	-1.09301	0.260954	0.953947
10	Bhutan	2013	7785.21	3.70787	728889	66.5356	5.44281	1.06812	37.149	18.218	89		1.125	0.2858		2.87			38394	-0.158784	0.784625	0.428138	-1.08676	0.317648	0.91242
10	Bhutan	2014	8462.8	3.55791	736357	66.8989	5.55233	1.01936	37.918	17.743	89		1.3308	0.3393		2.63			38394	-0.102939	1.06804	0.295157	-1.01475	0.417664	1.30613
10	Bhutan	2015	9303.95	3.75701	743274	67.2977	5.67577	0.93497	38.678	17.152	89		1.47	0.3448		2.45			38394	-0.0348063	0.974715	0.452153	-0.718259	0.569637	1.02705
10	Bhutan	2016	10275.2	3.57614	749761	67.727	5.81278	0.868974	39.428	16.076	89		1.5325	0.4059		2.774			38394	-0.0258919	1.1233	0.555251	-0.674994	0.532756	1.14328
10	Bhutan	2017	10986.9	3.34074	756121	68.2962	5.88312	0.844693	40.167	14.912	96.4		1.6349	0.4024		3.056	66.5611	37.4	38394	0.0109531	1.11713	0.61942	-0.326052	0.65718	1.57296
10	Bhutan	2018	11502.2	3.24277	762096	69.0146	5.89965	0.787112	40.895	13.789	96.2		1.8518	0.4242		3.35			38390	0.0348471	1.09391	0.395572	-0.331838	0.572509	1.63657
10	Bhutan	2019	12295.2	3.60762	767459	69.7467	5.95009	0.701253	41.612	12.871	96.3		1.8294	0.46		2.72			38390	0.0747613	1.0821	0.351604	-0.311885	0.605705	1.61933
10	Bhutan	2020	11124.7		772506	70.4417	6.03206	0.655472	42.316	12.65			2.0775	0.499		5.03			38390	0.153539	1.02368	0.445312	-0.285183	0.609662	1.66271
11	Bolivia	1980			5736088	54.8817	3.84629	2.2159	45.451	39.524									1098580
11	Bolivia	1981			5862990	54.9334	3.82926	2.18823	46.459	39.136				0.523					1098580
11	Bolivia	1982			5991118	54.9937	3.80881	2.16183	47.472	38.693									1098580
11	Bolivia	1983			6120620	55.0669	3.78703	2.13854	48.486	38.27									1098580
11	Bolivia	1984			6251926	55.145	3.7682	2.12262	49.504	37.915				0.697					1098580
11	Bolivia	1985			6385630	55.2185	3.75511	2.11606	50.519	37.638									1098580
11	Bolivia	1986			6521983	55.2909	3.74606	2.11283	51.535	37.347									1098580
11	Bolivia	1987			6661434	55.3624	3.73995	2.11563	52.549	37.109									1098580
11	Bolivia	1988			6804072	55.4338	3.73924	2.11865	53.563	36.715									1098580
11	Bolivia	1989			6949139	55.509	3.7471	2.10965	54.571	36.278	42.1				49.4				1098580
11	Bolivia	1990	2294.73		7096194	55.5848	3.76337	2.09408	55.577	35.84		1.3178		0.45					1098580
11	Bolivia	1991	2446.02		7244891	55.6672	3.78844	2.07379	56.579	35.263		1.411				2.98			1098580
11	Bolivia	1992	2491.53		7394419	55.765	3.82246	2.0429	57.541	34.645						3.262	79.9918		1098580
11	Bolivia	1993	2606.58		7544489	55.8023	3.97843	2.00918	58.079	33.91		1.4		0.426		3.089			1098580
11	Bolivia	1994	2732.44		7693722	55.7905	4.23246	1.95873	58.615	33.084	47.2				52.5	3.08			1098580
11	Bolivia	1995	2865.23		7841471	55.8154	4.4505	1.90218	59.15	32.406				0.34		2.752			1098580
11	Bolivia	1996	2988.57		7989367	55.8738	4.63384	1.86851	59.682	31.875		1.67				2.44			1098580	0.155519	-0.134768	-0.17499	0.00496884	-0.261528	-0.824829
11	Bolivia	1997	3132.59		8137619	55.9685	4.78727	1.83861	60.212	31.126						2.08		58.2	1098580
11	Bolivia	1998	3267.23		8286928	56.0978	4.91385	1.81817	60.739	30.703	56.7				71	2.13			1098580	0.35377	-0.241092	-0.097586	0.167926	-0.227261	-0.442392
11	Bolivia	1999	3267.43		8439052	56.2568	5.01384	1.81906	61.264	30.39						2.432		58.1	1098580
11	Bolivia	2000	3364.02	4.39554	8592656	56.4564	5.09284	1.80379	61.787	29.717	67.3				82.6	2.373		61.6	1098580	0.189973	-0.237061	-0.309992	0.0159793	-0.368222	-0.483501
11	Bolivia	2001	3436.37	4.82522	8746084	56.7527	5.08878	1.76982	62.306	29.052			2.1085	1.2038		2.479	86.7237	57.4	1098580
11	Bolivia	2002	3514.59	4.89645	8900583	57.1377	5.016	1.75107	62.783	28.572	65.1					2.49		59.3	1098580	0.14037	-0.286516	-0.327786	-0.0900736	-0.378113	-0.940808
11	Bolivia	2003	3617.4	5.1971	9057378	57.5493	4.9528	1.74629	63.248	28.18	60.8	1			79	2.533			1098580	-0.0564173	-0.834885	-0.382901	-0.152667	-0.469469	-0.853619
11	Bolivia	2004	3802.81	4.86316	9216279	57.9756	4.89979	1.73917	63.711	27.754	60.8	1			79.1	2.503		55	1098580	-0.17045	-0.680571	-0.648214	-0.265374	-0.626745	-0.809159
11	Bolivia	2005	4025.11	5.07408	9377388	58.41	4.85776	1.73299	64.17	27.424						2.543		58.5	1098580	-0.15671	-0.97103	-0.699733	-0.693852	-0.765425	-0.741979
11	Bolivia	2006	4273.04	4.66088	9542663	58.8341	4.82499	1.74713	64.628	27.423		1.1				2.575		56.7	1098580	0.0764636	-0.802563	-0.733224	-0.888416	-0.853729	-0.431124
11	Bolivia	2007	4509.21	4.69689	9711152	59.2404	4.80147	1.75023	65.082	26.988		1.1	0.6084	0.3316		2.643	90.7435	54.5	1098580	0.042224	-0.852071	-0.574612	-0.986018	-0.832326	-0.402194
11	Bolivia	2008	4794.6	4.60677	9880593	59.6333	4.7892	1.72976	65.535	26.546	71.1	1.1			85.8	2.6	90.6981	50.8	1098580	0.00296171	-0.696566	-0.631038	-0.864422	-0.978549	-0.528392
11	Bolivia	2009	4902.61	5.17445	10051317	60.0049	4.78923	1.71311	65.984	26.132		1.1				2.97	91.1678	49.2	1098580	0.00694658	-0.50611	-0.607502	-0.873412	-1.11392	-0.631417
11	Bolivia	2010	5079.38	5.20231	10223270	60.3543	4.80004	1.69628	66.43	25.749			0.8326	0.4385		2.614			1098580	-0.0392411	-0.415407	-0.502368	-0.797301	-1.02979	-0.458649
11	Bolivia	2011	5363.99	5.17307	10396246	60.6923	4.81927	1.67783	66.874	25.338	84	1.07	0.9928	0.4671		2.25	92.2262	46.1	1098580	-0.0682378	-0.417127	-0.47127	-0.763345	-0.984036	-0.573696
11	Bolivia	2012	5814.07	5.25394	10569697	61.0205	4.8417	1.65464	67.315	24.934	82.1	1.1			90.1	2.07	94.4606	46.6	1098580	-0.0815853	-0.458068	-0.361268	-0.832378	-1.01876	-0.727892
11	Bolivia	2013	6500.88	5.57465	10743349	61.3513	4.85782	1.62957	67.699	24.541	84.2	1.12				2.44		47.6	1098580	-0.068993	-0.328593	-0.379845	-0.786389	-1.05081	-0.587771
11	Bolivia	2014	6920.78	5.89614	10916987	61.7012	4.86577	1.60332	68.047	24.14	83.9	1.15				2.02		47.8	1098580	-0.0263046	-0.333112	-0.586189	-0.886674	-1.05818	-0.628422
11	Bolivia	2015	6992.13	6.55065	11090085	62.0503	4.8759	1.57314	68.393	23.74	88.8	1.13	1.1914			3.11	92.4551	46.7	1098580	-0.00465739	-0.268487	-0.651217	-0.898342	-1.15186	-0.694147
11	Bolivia	2016	7345.83	6.83333	11263015	62.3799	4.89391	1.54729	68.738	23.355	89.8	1.27	1.1179	1.5901	95.6	3.5		45.3	1098580	-0.0363983	-0.248866	-0.576043	-1.00828	-1.22869	-0.754408
11	Bolivia	2017	8244.93	6.49019	11435533	62.696	4.91786	1.52011	69.08	22.986	99.5	1.29	1.5589	1.0299		3.65		44.6	1098580	-0.0246265	-0.278029	-0.370756	-0.976599	-1.23345	-0.679951
11	Bolivia	2018	8668.55	6.64209	11606905	63.0051	4.9482	1.48747	69.425	22.634	71.5					3.52		42.6	1098580	-0.0666545	-0.287119	-0.303807	-0.990944	-1.19971	-0.667339
11	Bolivia	2019	8888.7	6.92338	11777315	63.3055	4.98612	1.4575	69.773	22.323	81.1					3.68		41.6	1098580	-0.116382	-0.730086	-0.774055	-0.986102	-1.17436	-0.76199
11	Bolivia	2020	8100.53		11936162	63.6196	4.97841	1.33974	70.123	22.056						7.9	93.8526	43.6	1098580	-0.0835168	-0.459805	-0.702079	-1.01855	-1.20715	-0.824404
12	Botswana	1980			938578	50.2641	2.80328	4.92196	16.479	44.499		2.3631		0.123					581730
12	Botswana	1981			982747	50.5142	2.76607	4.59857	17.552	43.684				0.134					581730
12	Botswana	1982			1023009	50.6068	2.75359	4.01519	19.489	42.536									581730
12	Botswana	1983			1060717	50.6153	2.76143	3.61968	21.723	41.451				0.144					581730
12	Botswana	1984			1099170	50.6366	2.78469	3.56103	24.139	40.588									581730
12	Botswana	1985			1138704	50.6661	2.82123	3.53354	26.724	39.817								54.2	581730
12	Botswana	1986			1179263	50.7014	2.86984	3.49989	29.483	39.015									581730
12	Botswana	1987			1220361	50.7637	2.93114	3.4257	32.401	37.793									581730
12	Botswana	1988			1261272	50.8975	2.99717	3.2974	35.467	36.524	77.4			0.2	93				581730
12	Botswana	1989			1301671	51.1292	3.05699	3.15281	38.648	35.304				0.194					581730
12	Botswana	1990	5817.93		1341474	51.4578	3.1064	3.01202	41.933	34.35		1.5752							581730
12	Botswana	1991	6280.2		1380584	51.8726	3.14465	2.87376	45.292	33.512						13.82	68.5809		581730
12	Botswana	1992	6424.05		1420695	52.3885	3.16574	2.86396	46.443	33.172						16.325			581730
12	Botswana	1993	6511.81		1462262	52.9793	3.17211	2.88384	47.286	32.808				0.194		18.785		60.8	581730
12	Botswana	1994	6702.91		1503544	53.5936	3.17699	2.78404	48.133	32.248				0.238		21.2			581730
12	Botswana	1995	7134.36		1543634	54.2429	3.18702	2.63144	48.981	31.042						21.35			581730
12	Botswana	1996	7501.26		1582169	54.9471	3.20095	2.46573	49.83	29.865	87					21.59			581730	0.862501	1.01525	0.556377	0.650729	0.584521	0.817961
12	Botswana	1997	8076.13		1619354	55.6768	3.21783	2.32306	50.677	29.115						21.126			581730
12	Botswana	1998	8023.19		1655699	56.3837	3.23431	2.2196	51.525	28.971			2.7066	0.2691		20.86			581730	0.749341	0.955491	0.430779	0.832761	0.631556	0.824314
12	Botswana	1999	8733.65		1691558	57.0523	3.24544	2.14267	52.372	28.885			3.1	0.3148		18.229			581730
12	Botswana	2000	8922.19	5.82726	1726985	57.6872	3.24959	2.07271	53.219	28.961	98.5		2.6282	0.3037	96.8	15.88			581730	0.674277	1.07435	0.420467	0.796799	0.577084	0.858369
12	Botswana	2001	8964.66	6.15672	1761930	58.2862	3.24968	2.00327	54.062	28.906	92		2.3849	0.3045		18.54			581730
12	Botswana	2002	9478.37	6.42154	1795130	58.8647	3.24979	1.86676	54.57	28.477	96.5		2.4322	0.3144		21.105		64.7	581730	0.666893	0.873264	0.536757	0.900156	0.55902	0.624538
12	Botswana	2003	9936.89	6.17617	1826863	59.4168	3.24926	1.75228	55.029	28.178	96.1	2.2	2.5657	0.3033		23.8	81.1887		581730	0.706077	1.10494	0.619905	0.844509	0.670592	1.24492
12	Botswana	2004	10298.1	5.7953	1859085	59.9159	3.24391	1.74841	55.488	28.141	97.3		2.6922	0.405		21.852			581730	0.73587	0.916689	0.598902	0.763185	0.562501	0.875726
12	Botswana	2005	10907.1	5.02535	1892807	60.3509	3.23274	1.79765	55.944	28.404	94		2.4835	0.259		19.829			581730	0.594608	1.06357	0.581885	0.720575	0.541109	1.16079
12	Botswana	2006	11957.3	4.77373	1928704	60.7284	3.21599	1.87874	56.4	28.635	99.3		2.7267	0.3219		17.78			581730	0.5131	1.01711	0.418985	0.610028	0.513664	0.936531
12	Botswana	2007	12739	5.33312	1966977	61.0791	3.19661	1.96496	57.928	28.563	94.6	2.4	3.0738	0.378	94.1	17.172			581730	0.507904	1.05614	0.533447	0.633248	0.544856	0.993911
12	Botswana	2008	13136.2	5.782	2007320	61.4205	3.17869	2.03027	59.444	28.406	98.3	1.8	2.9317	0.3738		16.59			581730	0.513505	1.03311	0.517145	0.644566	0.610461	1.02253
12	Botswana	2009	11119.6	6.52501	2048997	61.7385	3.16494	2.05499	60.937	28.175	99.5		2.9772	0.3547		16.17		60.5	581730	0.437099	0.953861	0.414569	0.607087	0.586035	0.927734
12	Botswana	2010	12139.5	6.19403	2091664	61.9994	3.15667	2.06095	62.412	27.898	99.1	1.8	2.9269	0.4122		17.86			581730	0.455533	0.99121	0.386874	0.578394	0.596931	1.00335
12	Botswana	2011	12976.3	5.7769	2134037	62.176	3.15231	2.00556	63.865	27.596	99.8		2.8858	0.4064		18.152			581730	0.425984	1.06445	0.410438	0.576675	0.6014	0.966567
12	Botswana	2012	12069.5	6.14146	2175425	62.2795	3.1483	1.92086	64.768	27.407	99.8		2.8515	0.4015		18.416			581730	0.53297	1.10404	0.421418	0.692556	0.594522	0.906515
12	Botswana	2013	12833.3	6.22439	2217278	62.3654	3.14487	1.90563	65.572	27.097	99.9					18.538	86.8232		581730	0.489367	1.10235	0.377903	0.635519	0.494515	0.893463
12	Botswana	2014	14338.6	5.59793	2260376	62.4551	3.16248	1.92509	66.368	26.771	99.5					18.894			581730	0.447524	1.01185	0.295624	0.764808	0.539544	0.81304
12	Botswana	2015	13420.5	5.7263	2305171	62.5598	3.20388	1.96237	67.155	26.409	99.7					19.299		53.3	581730	0.450684	1.04209	0.479426	0.564758	0.50687	0.813295
12	Botswana	2016	15277	5.56052	2352416	62.6993	3.25514	2.0288	67.933	26.13	99.7		4.115	0.3843		19.315			581730	0.403236	0.99456	0.528043	0.736301	0.401879	0.900316
12	Botswana	2017	14656.8	6.13453	2401840	62.8531	3.31737	2.07922	68.7	25.672	99.8					19.603			581730	0.393603	1.02251	0.395828	0.605693	0.383639	0.744532
12	Botswana	2018	15319.5	5.96867	2451409	62.993	3.38836	2.04279	69.446	25.328			5.4567	0.3784		19.838			581730	0.453582	0.970988	0.280856	0.632989	0.408063	0.749112
12	Botswana	2019	15756	6.04837	2499702	63.1209	3.46735	1.95086	70.172	24.887						20.09			581730	0.498391	1.11106	0.400045	0.509274	0.459769	0.702542
12	Botswana	2020	14287.5		2546402	63.2808	3.54836	1.85099	70.877	24.195						21.02			581730	0.490897	1.02614	0.199554	0.539953	0.406073	0.62928
13	Brazil	1980			122288383	57.7861	3.79635	2.35068	65.468	32.152							74.5867		8515770
13	Brazil	1981			125168060	58.063	3.84955	2.32753	66.37	31.756				0.767				57.9	8515770
13	Brazil	1982			128065095	58.303	3.90091	2.28814	67.262	31.213								58.4	8515770
13	Brazil	1983			130977370	58.5154	3.95229	2.24859	68.142	30.578								59	8515770
13	Brazil	1984			133888775	58.7189	4.00591	2.19849	69.01	29.804				0.927				58.4	8515770
13	Brazil	1985			136783180	58.9339	4.06347	2.13876	69.862	28.99				1.467				55.6	8515770
13	Brazil	1986			139643355	59.1667	4.12746	2.06947	70.703	28.09					74			58.5	8515770
13	Brazil	1987			142466264	59.4153	4.20046	2.00135	71.529	27.334		3.5603						59.7	8515770
13	Brazil	1988			145253973	59.687	4.28278	1.93785	72.342	26.42				1.185				61.4	8515770
13	Brazil	1989			148003411	59.9786	4.37278	1.87516	73.139	25.661								63.3	8515770
13	Brazil	1990	6617.94		150706446	60.295	4.46555	1.80986	73.922	24.844		3.3453	0.9495	1.0864				60.5	8515770
13	Brazil	1991	6793.81		153336445	60.6461	4.56008	1.73006	74.69	24.148	69.5					6.366			8515770
13	Brazil	1992	6797.15		155900790	61.032	4.65988	1.65853	75.444	23.376			1.1451	1.1399		6.42		53.2	8515770
13	Brazil	1993	7183.9		158440875	61.4462	4.76405	1.61617	76.181	23.022		3.5	1.2642	1.1672		6.03		60.1	8515770
13	Brazil	1994	7644.22		160980472	61.88	4.86982	1.59016	76.903	22.586			1.4166	1.1952		6.47			8515770
13	Brazil	1995	8008.06		163515328	62.3296	4.97456	1.56237	77.61	22.319			1.5762	1.225		7.09		59.6	8515770
13	Brazil	1996	8208.22		166037122	62.7918	5.07958	1.53047	78.302	21.846	87.3	3.11	1.8444	1.2555	88.8	8.03		59.9	8515770	0.242077	-0.22046	-0.143134	0.296933	-0.223502	-0.0185795
13	Brazil	1997	8504.68		168546707	63.2626	5.18644	1.50015	79.048	21.477	98.6		2.0555	1.291		9		59.8	8515770
13	Brazil	1998	8503.7		171039804	63.7318	5.29312	1.46834	79.781	21.06	98.6		2.2744	1.2759		10.15		59.6	8515770	0.332853	-0.339506	-0.201571	0.327298	-0.202992	0.0414753
13	Brazil	1999	8541.71		173486281	64.1983	5.39894	1.42022	80.496	20.445	98.6		2.5418	1.3734		11.13		59	8515770
13	Brazil	2000	8994.74	8.33459	175873720	64.6622	5.50378	1.36677	81.192	19.841	98.6	2.82	3.7709			10.53	86.3679		8515770	0.301594	0.184102	0.0430851	0.258442	-0.244872	0.0132388
13	Brazil	2001	9202.88	8.54961	178211881	65.1115	5.61417	1.32069	81.553	19.271	98.3	2.78	2.9897			10.65		58.4	8515770
13	Brazil	2002	9510.82	8.69686	180476685	65.547	5.73284	1.26284	81.88	18.574	98.5	2.59	3.377			10.64		58.1	8515770	0.472238	0.3278	-0.0346153	0.182567	-0.266611	0.0819423
13	Brazil	2003	9693.56	8.189	182629278	65.972	5.85865	1.18567	82.203	17.85	98.4	2.42	3.6596		96.8	11.17		57.6	8515770	0.442829	0.00421393	0.0795873	0.196701	-0.367894	0.090239
13	Brazil	2004	10407.8	8.12492	184722043	66.3696	5.99309	1.13939	82.521	17.632	98.6		3.7286		97.2	10.07	88.6162	56.5	8515770	0.388609	-0.275993	-0.0974992	0.0374142	-0.40092	-0.0272687
13	Brazil	2005	10954.9	8.03541	186797334	66.7298	6.13568	1.1172	82.834	17.335	98.6	2.52			97.4	10.55		56.3	8515770	0.45768	-0.26338	-0.161736	0.0369013	-0.475531	-0.153748
13	Brazil	2006	11614.5	8.24953	188820682	67.0644	6.28478	1.07735	83.143	16.852	97	2.48			97.8	9.69	89.6152	55.6	8515770	0.500076	-0.294911	-0.398304	-0.0412734	-0.40262	-0.12048
13	Brazil	2007	12522.5	8.20184	190779453	67.3842	6.43749	1.03203	83.448	16.372	98.6	2.47			96.7	9.28	90.0094	54.9	8515770	0.537074	-0.357948	-0.29959	-0.0228346	-0.409779	-0.0839888
13	Brazil	2008	13281.1	8.01129	192672317	67.701	6.593	0.987284	83.749	15.943	98.8	2.44				8.27	90.0366	54	8515770	0.568986	-0.313425	-0.157496	0.0770274	-0.288045	0.00343737
13	Brazil	2009	13222.7	8.3948	194517549	68.0191	6.75033	0.953148	84.044	15.715	98.9	2.43			98.2	9.42	90.2982	53.7	8515770	0.521999	0.163664	-0.158917	0.127607	-0.103855	-0.0799856
13	Brazil	2010	14254.5	7.94516	196353492	68.3374	6.90788	0.939418	84.335	15.492	98.9	2.37				8.034	90.3792		8515770	0.571349	0.0134759	-0.0942155	0.24662	0.0564144	0.0438064
13	Brazil	2011	14989.2	7.78819	198185302	68.6505	7.06725	0.92859	84.631	15.309	99	2.31		1.8491		7.58	91.4112	52.9	8515770	0.513676	-0.132575	-0.160819	0.258022	0.0451417	0.168382
13	Brazil	2012	14994.3	7.73638	199977707	68.9488	7.23788	0.900343	84.923	14.939	99	2.27				7.25	91.3379	53.4	8515770	0.477906	0.0459616	-0.169214	0.173244	-0.0769328	-0.0468542
13	Brazil	2013	15535.7	7.9766	201721767	69.226	7.43098	0.868346	85.209	14.69	98	2.25	7.5635	1.882		7.07	91.4842	52.7	8515770	0.417426	-0.258553	-0.126656	0.14629	-0.091847	-0.0976997
13	Brazil	2014	15664.8	8.39645	203459650	69.4445	7.65744	0.857835	85.492	14.753	98.4	2.22	8.788			6.76	91.7294	52	8515770	0.471948	-0.0702901	-0.181398	-0.02822	-0.052719	-0.365746
13	Brazil	2015	14692.6	8.9093	205188205	69.596	7.90624	0.845993	85.77	14.727	98.2	2.15	9.1081		97.2	8.56	92.0479	51.9	8515770	0.458866	-0.331458	-0.232309	-0.164283	-0.166653	-0.433242
13	Brazil	2016	14208.2	9.16901	206859578	69.7266	8.16185	0.811256	86.042	14.051	98.6	2.11	9.351			11.74	92.8084	53.3	8515770	0.451865	-0.377205	-0.221286	-0.179584	-0.184024	-0.4223
13	Brazil	2017	14477.9	9.47125	208504960	69.8241	8.42813	0.792263	86.309	14.159	98.7	2.09	9.737	2.1652		12.93	93.0758	53.3	8515770	0.448033	-0.473865	-0.292603	-0.116345	-0.287289	-0.536922
13	Brazil	2018	14968.9	9.46475	210166592	69.8546	8.70559	0.793768	86.569	14.133	98.8					12.46	93.2275	53.9	8515770	0.366284	-0.440423	-0.498852	-0.28046	-0.283917	-0.45842
13	Brazil	2019	15304.9	9.59127	211782878	69.8595	8.99541	0.766108	86.824	13.633	99.1		7.4008	2.3106		12.05		53.5	8515770	0.3023	-0.713788	-0.206859	-0.109311	-0.203433	-0.386171
13	Brazil	2020	14789.9		213196304	69.8745	9.29076	0.665177	87.073	13.078						13.93		48.9	8515770	0.295445	-0.43149	-0.43761	-0.0972421	-0.209849	-0.407127
14	Brunei Darussalam	1980			187921	58.9933	2.76846	3.22842	64.949	31.629				0.435					5770
14	Brunei Darussalam	1981			194099	59.3075	2.74912	3.23467	65.099	31.191		2.9359		0.487			77.7355		5770
14	Brunei Darussalam	1982			200630	59.5605	2.72069	3.30941	65.249	30.831		2.994							5770
14	Brunei Darussalam	1983			207523	59.8338	2.69681	3.37798	65.399	30.505									5770
14	Brunei Darussalam	1984			214682	60.1252	2.68933	3.39157	65.548	30.327				0.534					5770
14	Brunei Darussalam	1985			222119	60.4173	2.68707	3.40554	65.697	30.223									5770
14	Brunei Darussalam	1986			229815	60.6954	2.67693	3.40614	65.846	29.926									5770
14	Brunei Darussalam	1987			237712	60.9355	2.653	3.37852	65.994	29.567									5770
14	Brunei Darussalam	1988			245729	61.1291	2.62159	3.31694	66.143	29.266									5770
14	Brunei Darussalam	1989			253821	61.286	2.59455	3.24	66.29	28.859									5770
14	Brunei Darussalam	1990	55168.3		261928	61.4279	2.56884	3.14404	66.438	28.466									5770
14	Brunei Darussalam	1991	57099		269860	61.4608	2.54243	2.98336	66.585	27.768	97.8			0.746		4.7	87.8042		5770
14	Brunei Darussalam	1992	59512.9		277416	61.2915	2.52473	2.76149	67.078	26.759	98					4.824			5770
14	Brunei Darussalam	1993	59543		284713	61.1021	2.5243	2.59635	67.604	25.421	97.8					4.863			5770
14	Brunei Darussalam	1994	61175.5		291935	61.0625	2.54543	2.50495	68.126	24.116	98.2				100	5.004			5770
14	Brunei Darussalam	1995	63693.1		299097	61.1735	2.58662	2.42368	68.644	22.9	96.2					5.125			5770
14	Brunei Darussalam	1996	65179.1		306196	61.4534	2.63818	2.34575	69.158	21.788	98.9			0.848		5.202			5770	-0.649972	1.23704	0.92729	1.3483	0.816035	0.478995
14	Brunei Darussalam	1997	63863.7		313215	61.9148	2.69256	2.26644	69.666	20.836	99.6					5.234			5770
14	Brunei Darussalam	1998	62830.3		320152	62.5275	2.74853	2.1906	70.17	20.075	99.3					5.346			5770	-0.723197	1.11164	0.892577	0.892313	0.53183	0.351099
14	Brunei Darussalam	1999	64276.5		327045	63.2289	2.80558	2.13019	70.669	19.475	99.4					5.502			5770
14	Brunei Darussalam	2000	66212.6	2.55124	333926	63.9707	2.86425	2.08216	71.164	19.012	99.2	2.46	3.8896	1.0084		5.597			5770	-0.712919	1.30202	0.866732	0.942104	0.517945	0.352339
14	Brunei Darussalam	2001	68169.5	2.54995	340748	64.7375	2.92488	2.02238	71.652	18.618	99.7					5.694	92.6711		5770
14	Brunei Darussalam	2002	70522.9	2.53798	347463	65.5135	2.98766	1.9515	72.046	18.225	99.6	2.7	6.113	1.1534		5.81			5770	-0.833585	1.15553	0.845221	1.05171	0.480449	0.291513
14	Brunei Darussalam	2003	72627.3	2.60611	354045	66.277	3.05414	1.87658	72.421	17.857	99.6					5.891			5770	-0.776592	1.14443	0.688277	1.00117	0.564722	0.294732
14	Brunei Darussalam	2004	73618.9	2.55523	360461	67.0101	3.12753	1.79597	72.794	17.483	99.6	2.6	5.3561	1.2883		5.946			5770	-0.797836	1.36943	0.224801	1.19624	0.370861	0.394489
14	Brunei Darussalam	2005	74921.4	2.23679	366717	67.6963	3.2086	1.72067	73.163	17.138	99.7	2.58	5.4944	1.0682		6.04			5770	-0.776663	1.21266	0.594445	0.910223	0.23348	0.2395
14	Brunei Darussalam	2006	79312.3	1.91712	372808	68.3342	3.28775	1.64731	73.529	16.881	99.7	2.79	5.32	1.0775		6.21			5770	-1.09866	1.12336	0.866075	0.935712	0.115105	0.201881
14	Brunei Darussalam	2007	80302.2	1.9616	378748	68.9374	3.35526	1.58075	73.892	16.746	99.9		5.1067	1.048		6.23			5770	-1.06154	1.10711	0.917742	0.986057	0.401656	0.209356
14	Brunei Darussalam	2008	79040.3	1.87878	384568	69.5168	3.40278	1.52496	74.252	16.773	99.7	2.7	5.116	1.4866		6.288			5770	-1.01813	1.12562	0.880292	0.783946	0.45792	0.482722
14	Brunei Darussalam	2009	76993.5	2.38892	390311	70.0749	3.42804	1.48232	74.608	16.91	99.9	2.6	5.1211	1.1592	99	6.388			5770	-0.730714	1.38713	0.913712	1.08499	0.782543	0.984292
14	Brunei Darussalam	2010	78784.8	2.27826	396053	70.6035	3.44108	1.46042	74.961	17.128	99.8	2.46	7.4807	1.4488		6.568			5770	-0.650571	1.27755	0.896481	1.10814	0.773041	0.857779
14	Brunei Darussalam	2011	82300.7	1.8641	401506	70.9998	3.49347	1.36744	75.31	17.344	99.7	2.46	7.9705	1.5443		6.69	96.0856		5770	-0.610339	1.08519	0.891189	1.14904	0.842868	0.854477
14	Brunei Darussalam	2012	86588.6	1.85097	406634	71.2439	3.60004	1.2691	75.656	17.334	99.8	2.44	8.3033	1.4937		6.732			5770	-0.506374	0.909327	0.837379	1.1455	0.78749	0.538633
14	Brunei Darussalam	2013	82305.3	1.89831	411702	71.4175	3.73559	1.23863	75.997	17.203	99.7	2.42	7.5321	1.6222		6.77			5770	-0.505073	1.07402	0.864929	1.09858	0.589225	0.639075
14	Brunei Darussalam	2014	80028	1.91437	416656	71.5631	3.89998	1.19612	76.332	16.942	99.9	2.43	6.2958	1.5105		6.86			5770	-0.625015	1.26151	1.08187	0.980604	0.472058	0.526152
14	Brunei Darussalam	2015	61572.6	2.38709	421437	71.7069	4.09065	1.14094	76.663	16.546	100	2.77	6.6426	1.7812		7.693			5770	-0.754139	1.24266	1.05657	0.848141	0.404602	0.568516
14	Brunei Darussalam	2016	55477.5	2.54829	425994	71.8217	4.31015	1.0755	76.99	16.054	100	2.76	6.4721			8.432			5770	-0.900963	1.15417	1.0792	0.589656	0.555984	0.562653
14	Brunei Darussalam	2017	60173.1	2.27036	430276	71.8976	4.558	1.00016	77.312	15.544	99.8	2.85	6.0989	1.609		9.32			5770	-0.948658	1.16031	1.14003	0.713512	0.642315	0.708137
14	Brunei Darussalam	2018	61075.3	2.41289	434274	71.9354	4.83392	0.924881	77.629	15.05			5.8974			8.7	97.2141		5770	-0.86269	1.24136	1.2456	0.684857	0.623039	0.791132
14	Brunei Darussalam	2019	64016.8	2.16031	438048	71.9296	5.13859	0.865282	77.942	14.585						6.92			5770	-0.967858	1.1088	1.31181	0.632572	0.609003	0.798349
14	Brunei Darussalam	2020	64977.3		441725	71.8948	5.46652	0.835902	78.25	14.165						7.41			5770	-0.930801	1.18235	1.42968	0.91599	0.924955	1.27822
15	Bulgaria	1980			8861535	65.1981	12.1118	0.402489	62.1	14.5		8.8506		2.46					110990
15	Bulgaria	1981			8891117	65.2422	12.1972	0.333269	62.603	14		8.859		2.484					110990
15	Bulgaria	1982			8917457	65.3354	12.2411	0.295813	63.104	13.9		8.8867		2.588					110990
15	Bulgaria	1983			8939738	65.5278	12.2615	0.249547	63.603	13.8		8.8768		2.688					110990
15	Bulgaria	1984			8960679	65.7308	12.3561	0.233972	64.099	13.6		8.963		2.759					110990
15	Bulgaria	1985			8960547	65.8091	12.5569	-0.00147311	64.59	13.3		9.114		2.865					110990
15	Bulgaria	1986			8958171	65.7572	12.8395	-0.0265198	64.999	13.4		9.4521		2.953					110990
15	Bulgaria	1987			8971359	65.6449	13.1394	0.147109	65.346	13		9.5642		3.022					110990
15	Bulgaria	1988			8981446	65.5639	13.4281	0.112372	65.692	13.1		9.5602							110990
15	Bulgaria	1989			8876972	65.5489	13.7482	-1.17004	66.035	12.6	99.3	9.7021							110990
15	Bulgaria	1990	7551.15		8718289	65.5831	14.077	-1.80375	66.377	12.1	99.1	9.7908	6.9393	3.2231					110990
15	Bulgaria	1991	7218.37		8632367	65.6832	14.3791	-0.990426	66.717	11.1	99.5	9.7682	6.5851	3.0524		11.1			110990
15	Bulgaria	1992	6919.87		8540164	65.8398	14.6784	-1.07385	67.056	10.4	99.8	10.2064	6.5985	3.1164		15.3			110990
15	Bulgaria	1993	7034.93		8472313	66.0112	14.9767	-0.797666	67.33	10	99	10.4942	6.8728	3.3182		16.4			110990
15	Bulgaria	1994	7340.67		8443591	66.2247	15.254	-0.339586	67.557	9.4	99	10.1961	6.784	3.315		12.8			110990
15	Bulgaria	1995	7743.44		8406067	66.4742	15.513	-0.445399	67.782	8.6	98.9	10.37	6.8845	3.4691		11.1			110990
15	Bulgaria	1996	6848.99		8362826	66.7246	15.7497	-0.51573	68.007	8.6	99.9	10.47	6.9554	3.5687		12.5			110990	0.428986	-0.0910281	-0.0425848	-0.184435	-0.344958	-0.361505
15	Bulgaria	1997	5750.51		8312068	66.9937	15.9746	-0.608797	68.231	7.7	99.9	10.28	6.4976	3.4895		13.7			110990
15	Bulgaria	1998	6177.94		8256786	67.2583	16.222	-0.667303	68.454	7.9	99.88	8.41	6.5337	3.4993		12.2			110990	0.437017	0.575025	-0.0834641	0.188922	-0.222114	-0.178232
15	Bulgaria	1999	5807.79		8210624	67.4414	16.5134	-0.560648	68.677	8.8	99	7.49	6.2906			14.1			110990
15	Bulgaria	2000	6422.83	5.82971	8170172	67.5823	16.791	-0.493896	68.899	9	99.8	7.41	4.4524	3.4416		16.22			110990	0.460499	0.377965	0.0379755	0.199957	-0.123777	-0.178625
15	Bulgaria	2001	6960.08	6.85959	8009142	67.763	17.0281	-1.99063	69.166	8.5	98.9	7.2	4.1972	3.4279		19.92	98.2036		110990
15	Bulgaria	2002	7786.45	7.08099	7837161	67.9831	17.23	-2.1707	69.524	8.5	99.2	6.49	4.0605	3.5199		18.11			110990	0.528531	0.467512	0.173596	0.52768	-0.05605	-0.171932
15	Bulgaria	2003	8417.39	7.19987	7775327	68.2299	17.3824	-0.792114	69.879	8.7	99.2	6.29	4.242	3.6042		13.73			110990	0.545892	0.173525	0.0305348	0.668375	-0.171992	-0.087321
15	Bulgaria	2004	9201.57	6.89091	7716860	68.4614	17.5139	-0.754797	70.233	9.1	99.4	6.13	4.2851	3.5387		12.04			111000	0.56969	0.00363073	0.0757409	0.707844	-0.118168	0.0682041
15	Bulgaria	2005	10291.4	6.89011	7658972	68.6263	17.6343	-0.752977	70.584	9.3	99.4	6.41	4.5128	3.6651		10.08			111000	0.594893	0.147271	0.13195	0.657546	-0.108558	0.0187454
15	Bulgaria	2006	11406.5	6.52545	7601022	68.6798	17.7526	-0.759506	70.932	9.7	99.4	6.28	4.5902	3.6805		8.95		35.7	111000	0.577117	0.394421	-0.136293	0.61654	-0.108846	-0.110586
15	Bulgaria	2007	12820.8	6.16036	7545338	68.6117	17.8796	-0.735282	71.278	10	99.6	6.46	4.7046	3.68		6.88		36.1	111000	0.690935	0.357635	-0.126672	0.643361	-0.0576844	-0.231792
15	Bulgaria	2008	14346.9	6.28771	7492561	68.4562	18.0208	-0.701923	71.622	10.4	99.6	6.61	4.7381	3.6488		5.61		33.6	111000	0.577976	0.369861	-0.180584	0.734122	-0.121088	-0.274787
15	Bulgaria	2009	14181.9	6.59578	7444443	68.195	18.1969	-0.644281	71.963	10.9	99.6	6.72	4.7167	3.7401		6.82		33.8	111000	0.560471	0.353679	0.0687544	0.694785	-0.0403124	-0.229268
15	Bulgaria	2010	14956.4	7.13801	7395599	67.8166	18.4374	-0.658275	72.302	10.2	99.5	6.62	4.7182	3.7661		10.28		35.7	111000	0.531483	0.360091	-0.0697367	0.680433	-0.0970614	-0.237024
15	Bulgaria	2011	15747.1	7.13881	7348328	67.3439	18.7886	-0.641229	72.638	9.6		6.45	4.727	3.8467		11.26	98.3524	34.3	111000	0.45008	0.30175	-0.075621	0.55252	-0.141564	-0.269264
15	Bulgaria	2012	16327.9	7.57609	7305888	66.8148	19.1916	-0.579221	72.975	9.5		6.61	4.82	3.8995		12.27		36	111000	0.400916	0.379834	-0.0314501	0.574711	-0.115051	-0.281461
15	Bulgaria	2013	16647	7.16769	7265115	66.2647	19.6196	-0.559647	73.313	9.2	99.7	6.82	4.9013	3.963		12.94		36.6	111000	0.337271	0.17071	-0.0155217	0.54911	-0.147228	-0.327605
15	Bulgaria	2014	17617	7.70713	7223938	65.7767	20.0797	-0.568389	73.651	9.4	99.7	7.13	4.8554	3.975		11.42		37.4	111000	0.366482	0.0785409	-0.113804	0.585274	-0.0819186	-0.302767
15	Bulgaria	2015	18391.9	7.41094	7177991	65.3816	20.5076	-0.638069	73.99	9.2	99.8	7.24	4.8156	4.0332		9.14		38.6	111000	0.432588	0.0173222	0.0163867	0.591456	-0.138989	-0.321295
15	Bulgaria	2016	20074.3	7.47691	7127822	65.0297	20.8754	-0.701382	74.329	9.1		7.27	4.3314			7.57		40.6	111000	0.402202	0.0773333	0.120276	0.710183	-0.123009	-0.236126
15	Bulgaria	2017	21470	7.52063	7075947	64.6912	21.2074	-0.730443	74.669	9		7.45	4.3585			6.16		40.4	111000	0.429832	0.33205	0.128312	0.668624	-0.105917	-0.171383
15	Bulgaria	2018	23016.1	7.34342	7025037	64.3342	21.5694	-0.72208	75.008	8.9			4.7853	4.2071		5.21		41.3	111000	0.356661	0.456278	0.140735	0.615698	-0.0854209	-0.164293
15	Bulgaria	2019	25170	7.12611	6975761	63.988	21.95	-0.703906	75.347	8.8						4.23		40.3	111000	0.355632	0.578861	0.202311	0.543415	-0.0140076	-0.157978
15	Bulgaria	2020	25293.7		6934015	63.7158	22.2651	-0.600242	75.686	8.5						5.12			111000	0.261954	0.41806	-0.182731	0.474105	-0.105335	-0.300079
16	Central African Republic	1980			2415276	52.6956	3.78394	1.03826	33.874	44.08		1.5586		0.043					622980
16	Central African Republic	1981			2441010	52.6434	3.705	1.05983	34.202	44.598				0.044					622980
16	Central African Republic	1982			2467635	52.5993	3.60993	1.08483	34.532	44.931				0.043					622980
16	Central African Republic	1983			2495097	52.567	3.50239	1.10674	34.864	45.221									622980
16	Central African Republic	1984			2523538	52.5315	3.38721	1.13343	35.198	45.548									622980
16	Central African Republic	1985			2553075	52.471	3.26726	1.16366	35.532	45.89									622980
16	Central African Republic	1986			2583631	52.3833	3.14374	1.18973	35.868	46.169									622980
16	Central African Republic	1987			2615594	52.2635	3.01681	1.22954	36.206	46.531									622980
16	Central African Republic	1988			2657235	52.1208	2.88934	1.57949	36.545	46.509							33.6244		622980
16	Central African Republic	1989			2724109	51.9816	2.76892	2.48553	36.744	46.527				0.039					622980
16	Central African Republic	1990	634.177		2809221	51.8343	2.66177	3.07658	36.825	46.292		0.8732		0.038					622980
16	Central African Republic	1991	632.016		2898052	51.6979	2.56822	3.11316	36.906	45.98						5.363			622980
16	Central African Republic	1992	585.953		2991727	51.6205	2.48781	3.1812	36.987	45.407						5.437		61.3	622980
16	Central African Republic	1993	582.873		3089146	51.6032	2.41971	3.20439	37.068	44.926				0.055		5.466			622980
16	Central African Republic	1994	605.155		3187844	51.6351	2.36059	3.14501	37.149	44.539						5.47			622980
16	Central African Republic	1995	644.368		3276706	51.6562	2.30661	2.74938	37.231	44.482	45.9			0.035	66.9	5.442			622980
16	Central African Republic	1996	613.651		3363570	51.6866	2.2582	2.61643	37.312	44.266						5.458			622980	-0.827541	-1.21173	-1.40605	-0.891484	-1.15238	-1.14093
16	Central African Republic	1997	639.28		3458472	51.7696	2.2163	2.7824	37.394	43.796						5.461			622980
16	Central African Republic	1998	658.47		3555064	51.8759	2.17927	2.75462	37.475	43.514						5.405			622980	-0.681777	-1.14175	-1.35108	-0.881181	-1.16655	-1.12268
16	Central African Republic	1999	672.807		3655360	52.0015	2.14582	2.78215	37.557	43.397						5.365			622980
16	Central African Republic	2000	652.394	4.27478	3759170	52.1449	2.11446	2.80036	37.639	43.259	31.7				62	5.297	50.6452		622980	-0.670609	-1.12044	-1.41228	-0.900468	-1.37596	-1.1989
16	Central African Republic	2001	681.36	3.95594	3844773	52.245	2.08344	2.25164	37.72	42.809						5.333			622980
16	Central African Republic	2002	701.34	4.22761	3930648	52.3609	2.05792	2.20897	37.802	42.635						5.367			622980	-1.00347	-1.73341	-1.38285	-0.97712	-0.955281	-0.979823
16	Central African Republic	2003	660.418	4.3972	4026841	52.448	2.03914	2.41779	37.884	42.765						5.387			622980	-1.24825	-1.53887	-1.20288	-1.11957	-1.43304	-1.02073
16	Central African Republic	2004	703.377	4.30442	4115138	52.4525	2.02312	2.16902	37.966	42.545			0.4073	0.0836		5.34			622980	-1.30936	-1.42424	-1.32988	-1.20109	-1.56201	-1.47727
16	Central African Republic	2005	715.726	4.36732	4208834	52.4799	2.01069	2.25133	38.069	42.633						5.333			622980	-0.994376	-1.42799	-1.57405	-1.31778	-1.45133	-1.30277
16	Central African Republic	2006	757.618	4.44105	4294352	52.4067	2.00099	2.0115	38.193	42.771	41.4	1.2			69.3	5.292			622980	-1.01479	-1.85155	-1.46421	-1.27038	-1.5449	-1.21914
16	Central African Republic	2007	798.836	4.71852	4375569	52.2677	1.9968	1.87359	38.339	42.776						5.258			622980	-1.08329	-1.85726	-1.53929	-1.26575	-1.57392	-1.21095
16	Central African Republic	2008	813.832	4.08699	4467233	52.1788	1.99956	2.07326	38.506	42.925	43.7		0.1954	0.0405		5.206		56.2	622980	-0.988078	-1.84381	-1.38007	-1.19405	-1.43187	-1.13728
16	Central African Republic	2009	870.422	4.81901	4564540	52.0956	2.00762	2.15485	38.694	43.019	43.7		0.2529	0.0473		5.272			622980	-1.00347	-1.90399	-1.40138	-1.25795	-1.32387	-0.98885
16	Central African Republic	2010	902.782	3.82704	4660067	51.966	2.01948	2.07121	38.904	43.237	40				68.2	5.518	36.7526		622980	-1.10422	-2.02063	-1.39823	-1.16296	-1.312	-0.937606
16	Central African Republic	2011	945.593	3.87377	4732022	51.6321	2.03382	1.53228	39.135	43.223		1				5.457			622980	-1.0875	-1.78939	-1.31781	-1.19733	-1.30545	-0.967538
16	Central African Republic	2012	1024.25	3.9402	4773306	51.0612	2.05164	0.868655	39.388	43.006						5.44			622980	-1.24114	-1.85292	-1.45739	-1.07315	-1.4388	-1.00553
16	Central African Republic	2013	683.966	4.95162	4802428	50.435	2.07329	0.608248	39.663	42.414						5.452			622980	-1.47469	-2.1549	-1.63032	-1.16939	-1.80894	-1.09623
16	Central African Republic	2014	670.104	4.9166	4798734	49.6198	2.11184	-0.076949	39.959	41.921						5.577			622980	-1.391	-2.69919	-1.88736	-1.38924	-1.70607	-1.16635
16	Central African Republic	2015	733.75	5.03435	4819333	49.0736	2.17343	0.42834	40.277	41.044			0.2063	0.0721		5.737			622980	-1.22375	-1.90476	-1.78829	-1.42039	-1.69445	-1.29905
16	Central African Republic	2016	787.471	5.444	4904177	49.0616	2.24164	1.74518	40.618	41.209						5.746			622980	-1.08036	-1.78927	-1.78591	-1.40738	-1.84154	-1.28009
16	Central African Republic	2017	839.6	6.66544	4996741	49.0522	2.30941	1.86986	40.98	41.602						5.762			622980	-1.10618	-2.00654	-1.77838	-1.48152	-1.75176	-1.17621
16	Central African Republic	2018	875.065	10.9953	5094780	49.0446	2.37511	1.94306	41.364	41.831			0.2561	0.0718		5.7	37.3958		622980	-1.20744	-2.18339	-1.71451	-1.37938	-1.70668	-1.21337
16	Central African Republic	2019	898.137	7.75301	5209324	49.1302	2.43625	2.22336	41.77	41.92	40.3				51.8	5.755			622980	-1.22221	-2.13827	-1.7546	-1.36391	-1.74776	-1.21617
16	Central African Republic	2020	894.193		5343020	49.3127	2.47887	2.53409	42.198	42.175						6.38	37.49		622980	-1.30486	-2.23451	-1.70478	-1.48324	-1.7268	-1.27466
17	Chile	1980			11469828	61.9474	4.64802	1.4534	81.243	23.294		3.4064							756096
17	Chile	1981			11637613	62.3297	4.74164	1.45224	81.778	23.009									756096
17	Chile	1982			11807408	62.6847	4.84169	1.44848	82.226	22.755							91.1284		756096
17	Chile	1983			11976513	63.0271	4.93429	1.42204	82.359	22.615									756096
17	Chile	1984			12147758	63.3376	5.02708	1.41971	82.492	22.573				0.817					756096
17	Chile	1985			12326396	63.5979	5.13571	1.45984	82.624	22.521									756096
17	Chile	1986			12514502	63.8094	5.2597	1.51452	82.755	22.53									756096
17	Chile	1987			12712784	63.9775	5.39697	1.572	82.885	22.527								56.2	756096
17	Chile	1988			12918389	64.1024	5.54791	1.60437	83.014	22.473									756096
17	Chile	1989			13128619	64.1708	5.72139	1.61427	83.143	22.39		3.1767							756096
17	Chile	1990	4437.06		13342868	64.1911	5.91447	1.61875	83.271	22.19		3.1586		1.1				57.2	756096
17	Chile	1991	4872.14		13561945	64.1792	6.12838	1.62857	83.398	21.866				1.066		5.23			756096
17	Chile	1992	5533.63		13782297	64.1608	6.36727	1.61172	83.564	21.048				0.9949		4.35	94.2911	54.8	756096
17	Chile	1993	6026.75		13998386	64.1635	6.60945	1.55571	83.896	20.503	99	3.1			95	4.49			756096
17	Chile	1994	6473.89		14210674	64.1883	6.84084	1.50513	84.223	19.918	99.5					5.87		56.4	756096
17	Chile	1995	7250.19		14416796	64.2482	7.05566	1.44005	84.545	19.155	99.5					4.7			756096
17	Chile	1996	7959.49		14615483	64.3517	7.25254	1.36875	84.861	18.542	99.6	2.67				7.41		54.9	756096	0.722761	0.676455	1.33798	1.54276	1.11374	1.45412
17	Chile	1997	8581.44		14809289	64.4943	7.44282	1.31732	85.172	17.847	99.4					7.14			756096
17	Chile	1998	8927.84		14996742	64.6836	7.62525	1.25784	85.477	17.195	99.6					7.31		55.5	756096	0.619044	0.0332813	1.09744	1.37592	1.0976	1.29751
17	Chile	1999	8921.98		15176410	64.9258	7.79857	1.19093	85.778	16.526	99.4					11.16			756096
17	Chile	2000	9468.32	7.03518	15351799	65.2043	7.9831	1.14904	86.073	15.963	99.8	2.72				10.49		52.8	756096	0.888869	0.485464	1.00556	1.40473	1.26092	1.54022
17	Chile	2001	9876.23	7.15104	15523978	65.5106	8.17337	1.11531	86.363	15.658	99.8	2.62				10.39			756096
17	Chile	2002	10239.4	7.26602	15693790	65.8469	8.3588	1.08793	86.606	15.367	99.8	2.54		0.8921		10.17	95.7166		756096	1.08719	1.0888	1.07849	1.3185	1.25724	1.47917
17	Chile	2003	10820.7	7.3333	15859112	66.2217	8.53887	1.04791	86.665	14.802	99.8	2.51		0.9466		9.77		51.5	756096	1.05612	0.761612	1.10683	1.33344	1.17721	1.1671
17	Chile	2004	11735.2	6.90115	16017966	66.6393	8.71281	0.996674	86.725	14.379	99.8	2.41		0.9842		10.16			756096	1.22529	0.691342	1.12516	1.36798	1.1657	1.30586
17	Chile	2005	12685	6.58872	16175311	67.0789	8.88723	0.97751	86.783	14.169	99.8	2.31		0.9804		9.34			756096	1.29252	0.842384	1.15971	1.31246	1.21021	1.41653
17	Chile	2006	15676.6	6.03517	16334575	67.5135	9.06432	0.979796	86.842	14.139	99.8	2.33		1.0404		9.02		47.3	756096	1.08234	0.613006	0.93853	1.42389	1.18129	1.41256
17	Chile	2007	16875.7	6.17538	16495538	67.9094	9.23391	0.980589	86.9	14.301	99.7	2.29		1.0365		8.43			756096	1.10488	0.406371	1.1929	1.48559	1.19519	1.34515
17	Chile	2008	16550.4	6.74048	16661462	68.2396	9.40804	1.00085	86.959	14.459	99.8	2.28		1.0389		9.29	97.7225		756096	1.01351	0.431913	1.06749	1.50248	1.21036	1.31799
17	Chile	2009	16118.4	7.20918	16833447	68.5068	9.60175	1.02694	87.017	14.464	99.8	2.27		1.0294		11.31	97.6642	47	756096	1.0169	0.602584	1.14416	1.4274	1.19409	1.32123
17	Chile	2010	18104.7	6.77489	17004162	68.7279	9.79221	1.00903	87.074	14.327	99.8	2.04	1.267	1.4333		8.41			756096	1.09565	0.679605	1.1645	1.41517	1.22542	1.44163
17	Chile	2011	20330.5	6.77179	17173573	68.8967	9.99417	0.991361	87.132	14.109	99.9	2.22	1.5375	1.5854		7.32	96.703	46	756096	1.07391	0.452553	1.15973	1.44054	1.26334	1.47659
17	Chile	2012	21584.7	7.02092	17341771	69.0073	10.2211	0.974635	87.189	13.857	99.8	2.17	1.8485	1.7471		6.64			756096	1.07695	0.331102	1.18498	1.5362	1.28766	1.54359
17	Chile	2013	22425.6	7.44478	17509925	69.0532	10.4744	0.964976	87.246	13.697	99.8	2.17	2.1661	1.8806		6.2	96.2671	45.8	756096	1.10629	0.363743	1.16464	1.48287	1.25525	1.49896
17	Chile	2014	22779.4	7.8073	17687108	69.0429	10.7472	1.00681	87.303	13.545	99.8	2.12	9.3647	2.0278		6.65			756096	1.05594	0.447517	1.03606	1.48459	1.34897	1.44106
17	Chile	2015	22691.5	8.30269	17870124	68.989	11.0367	1.02943	87.36	13.211	99.7	2.14	10.8364	2.147		6.49	96.8741	44.4	756096	1.00451	0.433439	0.946688	1.3283	1.24577	1.21712
17	Chile	2016	23492.3	8.51867	18083879	68.9407	11.3367	1.18906	87.422	12.7	99.7	2.12	11.2028	2.2937		6.73			756700	0.995689	0.413111	0.864225	1.372	0.98451	1.05698
17	Chile	2017	24546.9	9.06854	18368577	68.9702	11.6121	1.56206	87.49	12.13	99.8	2.11	12.3313	2.4411		6.95	96.4023	44.4	756700	1.00043	0.417136	0.839776	1.33315	1.00658	1.03488
17	Chile	2018	25564.5	9.1585	18701450	69.0296	11.8677	1.79596	87.564	11.94	99.8	2.06	13.3248	2.5912		7.21			756700	1.01551	0.42736	0.939168	1.30716	0.966234	0.987972
17	Chile	2019	25608.6	9.33272	19039485	69.0481	12.1254	1.79139	87.643	11.855	99.8		4.7887	2.6614		7.27			756700	0.983122	0.00792971	0.891053	1.17116	0.947568	1.00875
17	Chile	2020	24808.4		19300315	68.9856	12.3956	1.36064	87.727	11.834			4.3478	2.8351		11.14		44.9	756700	0.996152	0.069135	0.737568	0.962319	0.942473	1.13407
18	Colombia	1980			26176195	56.3734	3.48986	2.30661	63.738	31.286		1.5641							1141750
18	Colombia	1981			26785982	56.8988	3.53326	2.30283	64.408	30.936									1141750
18	Colombia	1982			27405194	57.3863	3.56901	2.28539	65.073	30.548									1141750
18	Colombia	1983			28042329	57.8457	3.59844	2.29826	65.733	30.008									1141750
18	Colombia	1984			28689032	58.2594	3.62776	2.27998	66.387	29.577									1141750
18	Colombia	1985			29326260	58.6172	3.65842	2.19685	67.034	29.142									1141750
18	Colombia	1986			29960101	58.9201	3.69356	2.13832	67.566	28.742	71.1				76.6				1141750
18	Colombia	1987			30603048	59.1738	3.73536	2.12331	68.051	28.366									1141750
18	Colombia	1988			31256727	59.4017	3.78056	2.1135	68.532	28.013									1141750
18	Colombia	1989			31923117	59.615	3.82939	2.10958	69.008	27.7		1.2511							1141750
18	Colombia	1990	5083.67		32601393	59.8246	3.8811	2.10246	69.481	27.374	80.6	1.3667	0.3266	0.7906	84.3				1141750
18	Colombia	1991	5252.64		33272628	60.0286	3.93709	2.03801	69.949	27.011			0.3418	0.8463		10.12			1141750
18	Colombia	1992	5479.89		33939039	60.2418	3.99667	1.98309	70.415	26.559			0.356	0.9039		9.44		51.5	1141750
18	Colombia	1993	5796.49		34614735	60.4837	4.05762	1.97135	70.874	26.091		1.3	0.3697	0.9448		7.8	91.0631		1141750
18	Colombia	1994	6143.69		35295461	60.7589	4.11974	1.94749	71.328	25.53			0.3847	0.9904		8.25			1141750
18	Colombia	1995	6475.08		35970101	61.0584	4.1843	1.89337	71.777	24.939	84.5		0.3994	1.0363	85.8	8.72			1141750
18	Colombia	1996	6607.5		36632573	61.3711	4.25413	1.82498	72.223	24.351		1.46	0.4137	1.0765		11.81	91.2072	56.9	1141750	-0.510942	-1.64786	-0.458629	-0.105488	-0.751838	-0.512254
18	Colombia	1997	6829.09		37291946	61.7038	4.32998	1.78396	72.662	23.731			0.4248	1.1197		12.14			1141750
18	Colombia	1998	6825.87		37944414	62.0473	4.41107	1.73449	73.098	23.165	91.3		0.4507	1.1672		15			1141750	-0.344189	-1.79392	-0.325808	-0.168178	-0.66292	-0.523702
18	Colombia	1999	6520.96		38585033	62.3966	4.49487	1.67422	73.53	22.649	92.1		0.4699	1.2052		20.06		58.7	1141750
18	Colombia	2000	6753.46	5.63529	39215135	62.7552	4.58077	1.61983	73.957	22.114	88.3		0.4968	1.2467	90.8	20.52		58.7	1141750	-0.438141	-1.60896	-0.403076	0.0915149	-0.925038	-0.406263
18	Colombia	2001	6911.73	5.94238	39837875	63.1279	4.66871	1.57553	74.379	21.576	93.1		0.5301	1.2721		15.04		57.5	1141750
18	Colombia	2002	7085.62	5.73296	40454050	63.5182	4.75872	1.53487	74.797	21.021	94.5		0.5599	1.3031		15.63		56	1141750	-0.416357	-1.95671	-0.487908	-0.0232631	-0.749073	-0.264331
18	Colombia	2003	7398.18	5.77506	41057687	63.9224	4.85399	1.48113	75.211	20.444	95	1.1	0.587	1.3338		14.19		53.6	1141750	-0.429242	-2.37603	-0.218226	-0.126519	-0.739118	-0.204286
18	Colombia	2004	7888.45	5.79893	41648268	64.3417	4.95787	1.42817	75.62	19.853	95.6	1.2	0.6219	1.3731	93.5	13.72	92.8038	55	1141750	-0.318785	-2.27123	-0.212079	-0.0864163	-0.6952	-0.140631
18	Colombia	2005	8413	6.0671	42220940	64.7732	5.07365	1.36565	76.024	19.265	92.6		0.6604	1.4146	93.5	11.87	92.8487	53.9	1141750	-0.322521	-2.05794	-0.194757	-0.0163638	-0.633082	-0.145389
18	Colombia	2006	9135.68	6.33552	42772910	65.2174	5.20827	1.29887	76.423	18.688	97.1	1	0.6976	1.4521		10.963	92.2997		1141750	-0.172737	-1.9048	-0.18917	0.106226	-0.508388	-0.175138
18	Colombia	2007	9891.38	6.49103	43306582	65.6685	5.36309	1.23997	76.816	18.173	97.8	1	0.7315	1.494		10.25	92.6518		1141750	-0.165322	-1.80653	-0.0469914	0.284263	-0.43298	-0.27916
18	Colombia	2008	10291.2	6.84193	43815313	66.1114	5.53523	1.16787	77.204	17.702	98.1		0.7771	1.545		10.52	93.3782	55.3	1141750	-0.165923	-1.85346	-0.021946	0.27239	-0.381236	-0.261543
18	Colombia	2009	10357.3	7.31135	44313917	66.5421	5.72024	1.13154	77.587	17.275	98.6		0.8238	1.5999		11.32	93.2447	54.3	1141750	-0.149578	-1.83235	-0.300278	0.0882817	-0.367778	-0.337013
18	Colombia	2010	10830.2	7.0713	44816108	66.9521	5.91599	1.12688	77.964	16.909	95.6	1.48	0.8674	1.6493	97	10.98	93.3723	54.6	1141750	-0.132357	-1.53718	-0.121465	0.157254	-0.271386	-0.423333
18	Colombia	2011	11694.7	6.78077	45308899	67.3319	6.12736	1.09358	78.335	16.609	99.2	1.45	0.9252	1.713		10.11	93.5805	53.5	1141750	-0.0597142	-1.28466	-0.0471332	0.279601	-0.217361	-0.317528
18	Colombia	2012	12095.6	6.746	45782417	67.6765	6.3548	1.03966	78.701	16.344	98.7	1.48	0.9881	1.774		9.74		52.6	1141748	-0.0639913	-1.40181	0.000233645	0.326595	-0.325919	-0.422298
18	Colombia	2013	12798.7	7.01724	46237930	67.9894	6.5929	0.990035	79.061	16.088	98.7	1.54	1.0465	1.8431		9.05		52.6	1141749	-0.0812788	-1.29197	0.0554468	0.339824	-0.387949	-0.441053
18	Colombia	2014	13390	7.18553	46677947	68.2626	6.85226	0.947137	79.415	15.834	98.9	1.59	1.1087	1.918		8.57	94.1862	52.6	1141749	-0.0433012	-1.11459	-0.137136	0.444412	-0.251976	-0.397179
18	Colombia	2015	13378.7	7.52339	47119728	68.4948	7.13137	0.941994	79.764	15.585	95.9	1.61	1.1652	1.9742	97.5	8.3	94.245	51	1141749	0.00393945	-1.06915	-0.0648056	0.421046	-0.226053	-0.327315
18	Colombia	2016	13971.3	7.53117	47625955	68.7126	7.40781	1.06861	80.108	15.353	95.9	1.68	1.2215	2.0335	97.2	8.69	94.6538	50.6	1141749	0.121845	-0.882459	-0.00710379	0.348109	-0.248016	-0.360339
18	Colombia	2017	14334.9	7.67864	48351671	68.9695	7.67157	1.51229	80.446	15.081	99.3	1.7	1.2714	2.1064		8.87		49.7	1141749	0.112485	-0.772708	-0.114196	0.269795	-0.347925	-0.405645
18	Colombia	2018	15161.3	7.62541	49276961	69.2497	7.93059	1.89559	80.778	14.841	98.4	1.71		2.1848		9.11	95.0925	50.4	1141750	0.164174	-0.796932	-0.11111	0.235878	-0.365047	-0.317016
18	Colombia	2019	15872.3	7.70944	50187406	69.4679	8.20402	1.83075	81.104	14.682	98.8		1.3914	2.2522		9.96	95.2493	51.3	1141750	0.205497	-0.949502	0.0608061	0.331721	-0.371536	-0.260885
18	Colombia	2020	15137.4		50930662	69.6053	8.47231	1.4701	81.425	14.435			1.456	2.327		15.04	95.6363	54.2	1.14062e+06	0.145201	-0.663913	0.0380096	0.239718	-0.478833	-0.229837
19	Congo, Rep.	1980			1829256	50.9906	3.32917	2.26897	47.857	41.474									342000
19	Congo, Rep.	1981			1870540	51.1553	3.29349	2.23178	48.781	41.179									342000
19	Congo, Rep.	1982			1911634	51.3363	3.28423	2.17312	49.707	40.935				0.119					342000
19	Congo, Rep.	1983			1951851	51.5335	3.3105	2.08198	50.633	40.795									342000
19	Congo, Rep.	1984			2001739	51.6852	3.35378	2.52381	51.56	40.649							59.6191		342000
19	Congo, Rep.	1985			2062555	51.7641	3.39271	2.99292	52.221	40.327				0.252					342000
19	Congo, Rep.	1986			2124863	51.8347	3.41653	2.97618	52.642	40.04				0.252					342000
19	Congo, Rep.	1987			2188654	51.9209	3.42969	2.95794	53.064	39.77									342000
19	Congo, Rep.	1988			2253336	52.019	3.42501	2.9125	53.485	39.464									342000
19	Congo, Rep.	1989			2319177	52.1558	3.39168	2.88006	53.905	39.178									342000
19	Congo, Rep.	1990	3429.41		2385435	52.334	3.35037	2.81691	54.324	38.847		3.35		0.276					342000
19	Congo, Rep.	1991	3530.79		2452675	52.5231	3.31866	2.77978	54.743	38.701						20.331			342000
19	Congo, Rep.	1992	3605.2		2520958	52.6927	3.30269	2.74597	55.162	38.626						20.299			342000
19	Congo, Rep.	1993	3551.37		2594168	52.8897	3.29398	2.86269	55.58	38.427						20.327			342000
19	Congo, Rep.	1994	3331.57		2669220	53.0715	3.27481	2.85204	55.996	38.313						20.368			342000
19	Congo, Rep.	1995	3442.72		2742309	53.2073	3.24827	2.7014	56.413	38.175				0.251		20.191			342000
19	Congo, Rep.	1996	3559.74		2816595	53.3497	3.21837	2.67284	56.832	38.222						20.156			342000	-0.827253	-1.22494	-1.16929	-1.22748	-1.04381	-0.86074
19	Congo, Rep.	1997	3525.36		2875037	53.2946	3.18299	2.05368	57.299	38.283						20.205			342000
19	Congo, Rep.	1998	3620.05		2937166	53.2952	3.13934	2.13796	57.766	37.973				0.7301		20.108			342000	-1.4651	-1.50108	-1.10427	-1.30328	-1.61881	-1.1988
19	Congo, Rep.	1999	3482.03		3016659	53.5519	3.09185	2.67048	58.231	37.705						20.174			342000
19	Congo, Rep.	2000	3687.23	1.50501	3134030	54.2425	3.04187	3.81698	58.695	37.158						19.981			342000	-1.43007	-0.922982	-1.15075	-1.20327	-1.3485	-0.943887
19	Congo, Rep.	2001	3769.27	2.1853	3254101	54.8507	2.99961	3.75963	59.156	37.615						20.002			342000
19	Congo, Rep.	2002	3910.8	1.70168	3331158	54.9257	2.97391	2.34039	59.617	37.547						19.958			342000	-0.91311	-1.58717	-1.26529	-1.00056	-1.29099	-1.00902
19	Congo, Rep.	2003	3910.65	1.91852	3424653	55.1173	2.94882	2.76802	60.076	37.269						19.981			342000	-0.827222	-1.17022	-1.18927	-1.16619	-1.26797	-1.09014
19	Congo, Rep.	2004	4016.43	1.92152	3543012	55.4724	2.91282	3.39771	60.533	37.403			1.046	0.2154		19.903			342000	-0.964101	-1.1906	-1.06116	-1.00859	-1.19025	-1.03629
19	Congo, Rep.	2005	4305.87	1.71774	3672839	55.8257	2.87011	3.59877	60.988	37.359	31.2	1.6			85.8	19.8	76.1148	47.3	342000	-1.07914	-1.16584	-1.27696	-1.29893	-1.4712	-1.05944
19	Congo, Rep.	2006	4616.64	1.70861	3813323	56.1568	2.82529	3.75361	61.441	37.498			1.4021	0.2088		19.847			342000	-1.20837	-0.923412	-1.24437	-1.16888	-1.26635	-1.10828
19	Congo, Rep.	2007	4267.76	1.902	3956329	56.3929	2.77969	3.68156	61.893	37.664			0.9009	0.1035		20.122			342000	-1.234	-0.771577	-1.3286	-1.17201	-1.22322	-1.16096
19	Congo, Rep.	2008	4473.23	2.23927	4089602	56.4341	2.73217	3.31311	62.346	38.209						19.975			342000	-1.15546	-0.721322	-1.22476	-1.22256	-1.19344	-1.19325
19	Congo, Rep.	2009	4827.91	2.14222	4257230	56.613	2.68235	4.01711	62.8	38.425						19.943			342000	-1.1045	-0.250488	-1.21679	-1.2803	-1.22014	-1.21384
19	Congo, Rep.	2010	5152.52	1.85173	4437884	56.752	2.63675	4.1559	63.256	38.858			0.4369	0.1156		20.019			342000	-1.06274	-0.316416	-1.23539	-1.25217	-1.21805	-1.15732
19	Congo, Rep.	2011	5204	1.75237	4584216	56.5762	2.60104	3.24414	63.712	38.232			1.7898	0.1645		20.19	79.3112	48.9	342000	-1.108	-0.3543	-1.20512	-1.25672	-1.20752	-1.14499
19	Congo, Rep.	2012	6062.82	1.90971	4713257	56.291	2.57689	2.77601	64.169	37.508	83.1				92.6	20.122			342000	-1.15513	-0.48969	-1.17445	-1.35431	-1.14205	-1.22975
19	Congo, Rep.	2013	5810.92	1.94347	4828066	55.9449	2.56256	2.40668	64.627	36.498			0.9888			20.34			342000	-1.11778	-0.47505	-1.15826	-1.3532	-1.12112	-1.17657
19	Congo, Rep.	2014	5681.77	1.97312	4944861	55.6639	2.55469	2.39029	65.085	35.527			0.73			20.274			342000	-1.10812	-0.359292	-1.12955	-1.22219	-1.11928	-1.19982
19	Congo, Rep.	2015	4448.92	2.45668	5064386	55.45	2.55214	2.38841	65.543	34.648	91.2		0.7932		93.5	20.485			342000	-1.01699	-0.526366	-1.0509	-1.25649	-1.12518	-1.25114
19	Congo, Rep.	2016	3687.58	2.79068	5186824	55.3359	2.55757	2.38887	66.001	33.706			0.9311	0.1064		20.648			342000	-1.16132	-0.51927	-1.10911	-1.19733	-1.13984	-1.21017
19	Congo, Rep.	2017	4073.93	2.51813	5312340	55.3258	2.571	2.39109	66.459	33.025						20.592			342000	-1.12275	-0.531724	-1.2222	-1.39935	-1.14845	-1.34983
19	Congo, Rep.	2018	3876.87	1.93649	5441062	55.376	2.59027	2.39418	66.916	32.337			0.9688	0.1037		20.644	80.2988		342000	-1.19782	-0.348404	-1.1787	-1.39658	-1.12191	-1.35987
19	Congo, Rep.	2019	3851.01	2.08331	5570733	55.4943	2.61703	2.35524	67.373	31.676						20.612			342000	-1.27899	-0.896964	-1.39088	-1.34092	-1.17669	-1.41993
19	Congo, Rep.	2020	3570.02		5702174	55.6804	2.64764	2.33209	67.829	31.155						22.517			342000	-1.28005	-0.810232	-1.4829	-1.58477	-1.15797	-1.44192
20	Costa Rica	1980			2414303	58.7968	4.10661	2.73111	43.099	30.223		3.3144							51100
20	Costa Rica	1981			2481334	59.1589	4.1783	2.73857	43.45	30.212								47.5	51100
20	Costa Rica	1982			2550780	59.4325	4.24974	2.76029	43.803	30.242									51100
20	Costa Rica	1983			2622532	59.5943	4.32027	2.77411	44.156	30.275									51100
20	Costa Rica	1984			2696200	59.6657	4.38894	2.77031	44.542	30.241				0.99			92.629		51100
20	Costa Rica	1985			2771463	59.678	4.45539	2.7532	45.445	30.147									51100
20	Costa Rica	1986			2847849	59.6421	4.52412	2.71886	46.353	29.651	97							34.4	51100
20	Costa Rica	1987			2924595	59.5856	4.59881	2.6592	47.264	28.961				0.968					51100
20	Costa Rica	1988			3001461	59.5278	4.68004	2.59432	48.177	28.255				0.881					51100
20	Costa Rica	1989			3079001	59.5005	4.76716	2.5506	49.089	27.467								45.6	51100
20	Costa Rica	1990	4962.08		3158253	59.5287	4.85894	2.54138	50.003	26.734		2.5	0.8713	1.26				45.3	51100
20	Costa Rica	1991	5114.68		3239414	59.6286	4.95431	2.53734	50.917	25.831			0.8688			5.37		46.6	51100
20	Costa Rica	1992	5570.65		3321939	59.8084	5.05161	2.51562	51.832	24.999	98		0.8867		95	3.93		45.7	51100
20	Costa Rica	1993	5957.79		3405372	60.0576	5.15073	2.48055	52.743	24.287	97		0.8958	0.883		3.95		46	51100
20	Costa Rica	1994	6207.29		3489152	60.3771	5.24819	2.43045	53.653	23.571		1.7939	0.9015	0.845		4.05		46.8	51100
20	Costa Rica	1995	6446.06		3572856	60.7558	5.34174	2.37065	54.561	22.845		1.78	0.9071	0.854		5.18		45.7	51100
20	Costa Rica	1996	6501.02		3656234	61.1819	5.43641	2.30684	55.467	22.058		1.75	0.9349	0.864		6.16		46.5	51100	1.07736	0.753051	0.468431	0.551819	0.618177	0.696142
20	Costa Rica	1997	6820.1		3739421	61.6524	5.53576	2.24971	56.367	21.503		1.71	0.964	0.872		5.68		45.6	51100
20	Costa Rica	1998	7231.77		3821421	62.1687	5.63604	2.16916	57.264	20.679	98	1.68	1.0371	0.901	70.6	5.33		45.7	51100	1.14267	0.903729	0.309279	0.922753	0.633013	0.756039
20	Costa Rica	1999	7486.05		3901430	62.7159	5.74005	2.07208	58.157	20.301	98.2		1.0748	1.719	69.6	5.9		47.7	51100
20	Costa Rica	2000	7796.43	6.56499	3979193	63.2719	5.85489	1.97359	59.052	19.788	96.6	1.65	1.1763	1.3133		5.08	94.8682	47.4	51100	1.0947	0.868542	0.262207	0.697727	0.53708	0.698609
20	Costa Rica	2001	8099.71	6.4741	4053222	63.8311	5.97905	1.84331	60.41	19.104	98	1.61	1.2657			5.92		51.5	51100
20	Costa Rica	2002	8363.81	6.86909	4122623	64.3898	6.1162	1.69775	61.753	18.12	98.5	1.57	1.2931			6.33		51.8	51100	1.11082	1.06869	0.306561	0.441433	0.554997	0.444572
20	Costa Rica	2003	8756.92	6.96919	4188610	64.9422	6.26514	1.58793	63.08	17.656	98.2	1.54	1.3729			6.56		49.3	51100	0.964285	0.595757	0.209428	0.623164	0.526867	0.516546
20	Costa Rica	2004	9248.13	6.63006	4252800	65.4767	6.41841	1.52087	64.388	17.228	98.5	1.5	1.4283		91.7	6.39		48.4	51100	0.971274	0.631577	0.209958	0.546658	0.502903	0.284918
20	Costa Rica	2005	9772.46	6.6643	4315887	65.9859	6.5767	1.47253	65.672	16.99	98.5	1.35	1.4542			6.57		47.5	51100	0.816958	0.708228	0.145604	0.594157	0.497264	0.365192
20	Costa Rica	2006	10658.3	6.93531	4378172	66.4558	6.74023	1.43284	66.935	16.797	98.6	1.32	1.5168	2.0415	91.7	5.74		49.3	51100	0.915723	0.73605	0.0246608	0.382123	0.389714	0.378651
20	Costa Rica	2007	11680.6	6.99643	4440019	66.8729	6.90783	1.40274	68.174	16.823	98.7	1.3	1.5793	2.0905		4.49		49.3	51100	0.935347	0.582773	0.208668	0.450157	0.354345	0.457115
20	Costa Rica	2008	12297.2	7.46855	4501921	67.2331	7.07944	1.38455	69.39	16.899	99.1	1.25	1.6618	2.1577	89.9	4.78		48.6	51100	0.96676	0.359765	0.267793	0.566188	0.453689	0.493209
20	Costa Rica	2009	12103.4	7.86019	4563127	67.5484	7.26231	1.35039	70.575	16.53	99.1	1.24	1.7632	2.2178		7.71		50.6	51100	1.00583	0.58706	0.319172	0.518184	0.578809	0.71547
20	Costa Rica	2010	12740.3	8.02938	4622252	67.8335	7.46097	1.28739	71.736	16.04	95.3	1.24	1.8628	2.3057		7.17		48	51100	1.03989	0.691537	0.296543	0.586027	0.535761	0.664392
20	Costa Rica	2011	13410.4	8.12198	4679926	68.0756	7.68278	1.24003	72.868	15.772	98.4	1.23	1.9231	2.3721	98.1	9.52	97.4066	48.8	51100	1.05386	0.508276	0.280533	0.596261	0.443259	0.593174
20	Costa Rica	2012	14174.6	7.78642	4736593	68.2738	7.92667	1.20358	73.946	15.483	98.9	1.2	2.0318	2.4578		9.11		48.4	51100	1.08822	0.638402	0.474561	0.743631	0.528911	0.570754
20	Costa Rica	2013	14851.1	7.68229	4791535	68.4354	8.18531	1.15327	74.97	15.093	99	1.18	2.1666	2.5421		8.22		49.2	51100	1.07848	0.677918	0.456287	0.747274	0.563846	0.577553
20	Costa Rica	2014	15905.1	7.66376	4844288	68.5719	8.44905	1.09495	75.941	14.852	99.2	1.17	2.394	2.6434		8.5		48.6	51100	1.13837	0.577418	0.359661	0.656426	0.583419	0.72567
20	Costa Rica	2015	16925.2	7.59196	4895242	68.7019	8.71014	1.04634	76.862	14.522	90	1.16	2.6577	2.7318		8.42		48.4	51100	1.1516	0.682025	0.331427	0.677504	0.514803	0.718856
20	Costa Rica	2016	18898.1	7.31724	4945205	68.8078	8.98378	1.01547	77.735	14.145	98.8	1.15	3.0053	2.8443		8.09		48.7	51100	1.11797	0.661428	0.309364	0.536265	0.451843	0.710135
20	Costa Rica	2017	20168.2	7.04523	4993842	68.8594	9.27266	0.978713	78.56	13.926	98.7	1.14	3.1798	2.9533		7.73		48.3	51100	1.12175	0.608826	0.245978	0.445997	0.450621	0.462073
20	Costa Rica	2018	21144.4	7.29572	5040734	68.8672	9.57237	0.934615	79.34	13.562	98.5	1.11	3.4144	2.8939	97.6	9.01	97.8638	48	51100	1.10849	0.469464	0.378319	0.48692	0.490644	0.529078
20	Costa Rica	2019	22607.4	7.27393	5084532	68.8699	9.88549	0.865128	80.076	12.847	99	1.1				10.81		48.2	51100	1.09602	0.452293	0.37231	0.559621	0.554161	0.655115
20	Costa Rica	2020	21618.6		5123105	68.8812	10.2183	0.755771	80.771	12.152			3.8017	3.3005		16.43		49.3	51100	1.12457	0.770962	0.227198	0.492545	0.522086	0.687667
21	Cuba	1980	.		9809107	60.7817	7.35253	0.35127	68.106	13.706									109890
21	Cuba	1981	.		9848560	61.9333	7.54866	0.401401	68.853	13.649				1.388			97.8466		109890
21	Cuba	1982	.		9908874	63.0891	7.67381	0.610547	69.414	15.734									109890
21	Cuba	1983	.		9984591	64.0965	7.79572	0.761229	69.925	16.355									109890
21	Cuba	1984	.		10065539	65.0228	7.92173	0.80746	70.433	16.432				1.886					109890
21	Cuba	1985	.		10149044	65.9019	8.04607	0.82619	70.933	16.559									109890
21	Cuba	1986	.		10235480	66.7403	8.16136	0.84806	71.43	16.749									109890
21	Cuba	1987	.		10326910	67.4968	8.26306	0.889299	71.921	17.305									109890
21	Cuba	1988	.		10425433	68.1036	8.35098	0.949519	72.408	17.915				3					109890
21	Cuba	1989	.		10527187	68.5369	8.43476	0.971285	72.888	17.744									109890
21	Cuba	1990	.		10626680	68.8062	8.52038	0.940667	73.364	17.48	99.8	5.4212		3.651					109890
21	Cuba	1991	.		10713812	68.9666	8.60834	0.816593	73.676	16.033	99.8			3.9944		7.904			109890
21	Cuba	1992	.		10783748	69.0679	8.69748	0.650644	73.827	14.977	99.8			4.3646		8.056			109890
21	Cuba	1993	.		10840934	69.1138	8.78578	0.528897	73.977	14.147	99.8	6		4.7311		8.255			109890
21	Cuba	1994	.		10887207	69.0692	8.90351	0.425928	74.127	13.572	99.8			4.9882		8.146			109890
21	Cuba	1995	.		10926703	68.9404	9.05306	0.362118	74.277	13.374	99.8			5.22		8.27			109890
21	Cuba	1996	.		10963031	68.786	9.2077	0.331918	74.426	12.799	99.8	5.13		5.4966		7.61			109890	-1.42548	0.23127	-0.908113	-1.10011	-1.13681	0.289153
21	Cuba	1997	.		10998129	68.7047	9.36781	0.319637	74.618	13.578	99.9			5.6984		7.1			109890
21	Cuba	1998	.		11033758	68.7308	9.53444	0.323431	74.855	13.444	99.9			5.7509	100	6.23			109890	-1.58477	0.00787539	-0.504451	-1.31562	-1.04586	0.344617
21	Cuba	1999			11070094	68.7991	9.70764	0.328776	75.089	13.287	99.9			5.8516		6.26			109890
21	Cuba	2000	.	6.5819	11105791	68.8908	9.89511	0.321945	75.323	12.628	99.9			5.9316	100	5.45			109890	-1.63516	0.248433	-0.368336	-1.22411	-1.04985	0.357009
21	Cuba	2001	.	6.9821	11139127	68.9824	10.1143	0.299718	75.555	12.171	99.9			5.9406		4.08			109890
21	Cuba	2002	.	7.11482	11170051	69.0689	10.3631	0.277231	75.785	12.262	99.9		7.4895	5.9894		3.31	99.7991		109890	-1.64863	0.263644	-0.584336	-1.29867	-1.17397	0.401489
21	Cuba	2003	.	7.10295	11199217	69.1947	10.6141	0.260769	75.947	11.829	99.9	4.9		6.0572		2.33			109890	-1.78976	0.316653	-0.364735	-1.45723	-1.2232	0.220002
21	Cuba	2004	.	6.83179	11225294	69.3708	10.8657	0.232576	76.041	11.031	99.9			6.1965	100	1.85			109890	-1.78559	0.355422	-0.467869	-1.60239	-1.10712	0.217612
21	Cuba	2005	.	8.75525	11246114	69.5518	11.138	0.185302	76.134	10.446	99.9	4.9		6.2686	100	1.95			109890	-1.80516	0.424786	-0.549913	-1.31981	-1.08653	0.268495
21	Cuba	2006	.	8.27191	11260630	69.7072	11.4195	0.128992	76.227	9.752	99.9	4.9		6.3483		1.91			109890	-1.88721	0.474477	-0.254025	-1.43241	-0.763819	0.252377
21	Cuba	2007	.	10.9675	11269887	69.7918	11.7174	0.082173	76.32	9.921	99.9	4.9	8.6925	6.4363	100	1.79			109890	-1.85398	0.450942	-0.206764	-1.56106	-0.690432	0.301246
21	Cuba	2008	.	11.3142	11276609	69.7836	12.0365	0.0596279	76.413	10.83	99.9	6		6.6345		1.58			109890	-1.80064	0.524227	-0.385922	-1.4968	-0.827656	0.262841
21	Cuba	2009	.	12.2905	11283185	69.7086	12.3521	0.0582984	76.505	11.487	99.9	5.9		6.6698	100	1.67			109890	-1.70388	0.35668	-0.367365	-1.60246	-0.712426	0.27481
21	Cuba	2010	.	10.6881	11290417	69.595	12.6661	0.0640748	76.597	11.417	99.9	5.9	9.1765	6.8152	100	2.5			109880	-1.61689	0.349292	-0.366619	-1.67191	-0.722509	0.308643
21	Cuba	2011	.	11.313	11298710	69.4635	12.9873	0.0734247	76.689	11.76	99.9	5.08		6.9969	100	3.18			109880	-1.61036	0.280382	-0.380915	-1.62695	-0.693882	0.26504
21	Cuba	2012	.	9.29941	11309290	69.3456	13.3043	0.0935952	76.781	11.191	99.9	5.04	8.1843	7.2901	100	3.46	99.7525		109880	-1.51461	0.307248	-0.407113	-1.56116	-0.708633	0.228043
21	Cuba	2013	.	10.431	11321579	69.2606	13.6055	0.108604	76.827	11.122	99.9	5.05	8.0977	7.4183		3.29			109880	-1.47867	0.370565	-0.440644	-1.58074	-0.699208	0.113354
21	Cuba	2014	.	12.1412	11332026	69.2119	13.8798	0.0922326	76.861	10.86	99.4	5.16	8.029	7.5673	98.5	2.7			109880	-1.5448	0.544822	-0.0483103	-1.32482	-0.655201	0.0629153
21	Cuba	2015	.	12.814	11339894	69.1647	14.1427	0.0694074	76.896	10.972	99.9	5.24	7.9471	7.769		2.4			109880	-1.55812	0.644102	0.0202841	-1.22639	-0.702387	0.0658596
21	Cuba	2016	.	12.2178	11342012	69.1093	14.4084	0.0186757	76.93	10.351	99.9	5.32	7.8581	7.9541		2			109880	-1.56009	0.685364	-0.106143	-1.34354	-0.444832	0.163191
21	Cuba	2017	.	11.7113	11336405	69.0427	14.6867	-0.0494479	76.977	10.182	99.9	5.33	7.7286	8.295		1.7			109880	-1.55243	0.647056	-0.183646	-1.33095	-0.434027	0.261002
21	Cuba	2018	.	11.1875	11328244	68.912	14.9886	-0.0720152	77.037	10.348	99.9		7.5614	8.4199		1.7			109880	-1.46008	0.648925	-0.248214	-1.46194	-0.447581	0.161105
21	Cuba	2019	.	11.3402	11316697	68.7456	15.2863	-0.101983	77.109	9.752	100				99.1	1.2			109880	-1.44062	0.603123	-0.175986	-1.48947	-0.325435	0.0393715
21	Cuba	2020	.		11300698	68.5877	15.5518	-0.141475	77.194	9.344						1.4			109880	-1.42017	0.587795	-0.173482	-1.51291	-0.27823	-0.130971
22	Korea, Dem. People's Rep.	1980	.		17973650	61.4028	3.40947	1.42596	56.9	20.622									120540
22	Korea, Dem. People's Rep.	1981	.		18235202	62.2666	3.46202	1.44471	57.049	20.781									120540
22	Korea, Dem. People's Rep.	1982	.		18502087	63.2766	3.52783	1.45296	57.198	20.536				2.549					120540
22	Korea, Dem. People's Rep.	1983	.		18771363	64.3271	3.60716	1.44489	57.346	20.371				2.511					120540
22	Korea, Dem. People's Rep.	1984	.		19045154	65.2927	3.69776	1.44802	57.495	20.364									120540
22	Korea, Dem. People's Rep.	1985	.		19325487	66.2099	3.79538	1.46121	57.644	20.425									120540
22	Korea, Dem. People's Rep.	1986	.		19613038	67.0358	3.89955	1.47698	57.792	20.495									120540
22	Korea, Dem. People's Rep.	1987	.		19903893	67.8249	4.01107	1.47208	57.94	20.216									120540
22	Korea, Dem. People's Rep.	1988	.		20197464	68.441	4.1303	1.46417	58.088	20.255									120540
22	Korea, Dem. People's Rep.	1989	.		20494965	68.773	4.25775	1.46222	58.236	20.116									120540
22	Korea, Dem. People's Rep.	1990	.		20799523	68.9494	4.39373	1.47508	58.384	20.515									120540
22	Korea, Dem. People's Rep.	1991	.		21115534	68.9606	4.53931	1.50789	58.531	20.833						2.283			120540
22	Korea, Dem. People's Rep.	1992	.		21439991	68.8359	4.69278	1.52489	58.679	20.834						2.302			120540
22	Korea, Dem. People's Rep.	1993	.		21773017	68.6617	4.85574	1.54135	58.826	20.804						2.401			120540
22	Korea, Dem. People's Rep.	1994	.		22105225	68.4696	5.03993	1.51426	58.939	20.661						2.509			120540
22	Korea, Dem. People's Rep.	1995	.		22385536	68.3268	5.22524	1.2601	59.018	20.475				2.97		2.524			120540
22	Korea, Dem. People's Rep.	1996	.		22614347	68.2534	5.4049	1.01695	59.097	20.004						2.577			120540	-1.92411	-0.505626	-1.89035	-2.28123	-1.15406	-1.28435
22	Korea, Dem. People's Rep.	1997	.		22827373	68.2001	5.60229	0.937586	59.176	19.188						2.674			120540
22	Korea, Dem. People's Rep.	1998	.		23023636	68.1465	5.82595	0.856095	59.255	18.718						2.853			120540	-2.06768	-0.419252	-1.91686	-2.12904	-1.1532	-1.24869
22	Korea, Dem. People's Rep.	1999			23204498	68.0873	6.0821	0.78248	59.334	18.138						3.025			120540
22	Korea, Dem. People's Rep.	2000	.		23367059	68.0452	6.365	0.698116	59.412	17.44	96.7				97.1	3.011			120540	-2.11682	-0.0151581	-1.79194	-2.14746	-1.06634	-1.30291
22	Korea, Dem. People's Rep.	2001	.		23512522	68.0223	6.6716	0.620583	59.491	16.964						3.029			120540
22	Korea, Dem. People's Rep.	2002	.		23638411	68.009	7.00425	0.533984	59.57	16.067		13.2				2.99			120540	-2.13581	0.187999	-1.86447	-1.8834	-1.31522	-1.02666
22	Korea, Dem. People's Rep.	2003	.		23781707	67.9738	7.37592	0.60437	59.648	15.283			3.9679	3.1686		2.999			120540	-2.18969	0.224567	-1.84014	-2.06944	-1.16723	-1.43156
22	Korea, Dem. People's Rep.	2004	.		23948930	67.921	7.76237	0.700697	59.727	15.051	97.1					2.963			120540	-2.0683	0.226076	-1.74781	-2.27137	-1.27538	-1.38584
22	Korea, Dem. People's Rep.	2005	.		24100982	67.9219	8.12557	0.632894	59.805	14.534						2.93			120540	-2.16315	0.0242626	-1.72843	-2.2811	-1.14159	-1.28446
22	Korea, Dem. People's Rep.	2006	.		24235761	68.0034	8.46196	0.557668	59.884	14.207						2.899			120540	-2.3134	-0.0207497	-1.76886	-2.28328	-1.39341	-1.44352
22	Korea, Dem. People's Rep.	2007	.		24356506	68.1482	8.76642	0.496973	59.962	13.971						2.911			120540	-2.23764	0.537623	-2.08917	-2.27966	-1.26029	-1.54396
22	Korea, Dem. People's Rep.	2008	.		24469047	68.3314	9.0356	0.460993	60.04	13.983			4.1451	3.288		2.873	99.9982		120540	-2.22634	0.524418	-2.02512	-2.18588	-1.23535	-1.51847
22	Korea, Dem. People's Rep.	2009	.		24581509	68.5269	9.28493	0.458556	60.195	13.723	100				100	2.9			120540	-2.27049	-0.0271528	-1.78367	-2.39381	-1.34402	-1.28908
22	Korea, Dem. People's Rep.	2010	.		24686435	68.7413	9.53888	0.425941	60.377	12.706		14.3				2.81			120540	-2.22748	-0.296562	-1.8712	-2.44549	-1.38279	-1.2832
22	Korea, Dem. People's Rep.	2011	.		24783789	68.9583	9.80295	0.393587	60.557	12.728						2.891			120540	-2.24172	-0.251826	-1.87644	-2.45394	-1.38584	-1.31766
22	Korea, Dem. People's Rep.	2012	.		24887770	69.1356	10.0589	0.418675	60.738	12.957		13.2		3.4463		2.92			120540	-2.24008	-0.0128764	-1.90845	-2.52669	-1.35403	-1.28703
22	Korea, Dem. People's Rep.	2013	.		25001819	69.2926	10.2783	0.457206	60.918	13.192						2.917			120540	-2.25171	-0.441554	-1.89787	-2.52271	-1.38207	-1.29103
22	Korea, Dem. People's Rep.	2014	.		25126131	69.4383	10.4594	0.49598	61.098	13.45				3.5055		2.868			120540	-2.19334	-1.13474	-1.63818	-2.18697	-1.61947	-1.30409
22	Korea, Dem. People's Rep.	2015	.		25258015	69.4981	10.6742	0.523515	61.277	13.536						2.897			120540	-2.20196	-1.1534	-1.63106	-2.32798	-1.64397	-1.25437
22	Korea, Dem. People's Rep.	2016	.		25389611	69.6477	10.7635	0.519654	61.471	13.525				3.7011		2.92			120540	-2.18028	-0.680761	-1.62312	-2.33712	-1.66809	-1.44656
22	Korea, Dem. People's Rep.	2017	.		25516321	69.9093	10.7035	0.497821	61.678	13.514	99.5		4.4489	3.6834	99.5	2.86			120540	-2.20318	-0.502161	-1.67072	-2.34253	-1.71551	-1.48626
22	Korea, Dem. People's Rep.	2018	.		25638149	70.0408	10.7271	0.476315	61.899	13.488						2.808	99.9982		120540	-2.21206	-0.347793	-1.57282	-2.3635	-1.63449	-1.57094
22	Korea, Dem. People's Rep.	2019	.		25755441	70.0221	10.8693	0.456447	62.134	13.487						2.783			120540	-2.20753	-0.317571	-1.39772	-2.39991	-1.65112	-1.59394
22	Korea, Dem. People's Rep.	2020	.		25867467	69.8857	11.1009	0.434017	62.381	13.333						3.064			120540	-2.1568	-0.414513	-1.46701	-2.35189	-1.60042	-1.6856
23	Denmark	1980			5123027	64.7284	14.4256	0.121604	83.723	11.2		8.1							42920
23	Denmark	1981			5121572	65.1877	14.5603	-0.0284052	83.915	10.4		7.8							42920
23	Denmark	1982			5117810	65.642	14.6971	-0.073481	84.025	10.3		7.7							42920
23	Denmark	1983			5114297	65.9826	14.8363	-0.0686662	84.134	9.9		7.4							42920
23	Denmark	1984			5111619	66.2526	14.9559	-0.0523767	84.243	10.1		7.1							42920
23	Denmark	1985			5113691	66.4407	15.1066	0.0405269	84.351	10.5		7							42920
23	Denmark	1986			5120534	66.5934	15.2995	0.133728	84.458	10.8		6.9							42920
23	Denmark	1987			5127024	66.8234	15.4328	0.126664	84.565	11	100	6.2						26.2	42920
23	Denmark	1988			5129516	67.0428	15.5185	0.0485934	84.671	11.5		6							42920
23	Denmark	1989			5132594	67.1937	15.5887	0.0599877	84.777	12		5.8							42920
23	Denmark	1990	18244.7		5140939	67.3439	15.6141	0.162456	84.843	12.3		5.6		2.4952					42920
23	Denmark	1991	19075		5154298	67.4505	15.6024	0.259518	84.871	12.5		5.4		2.4309		9.1			42920
23	Denmark	1992	19825.9		5171370	67.4639	15.5597	0.330671	84.898	13.1		5.1	8.8992	2.5974		9.03		24.7	42920
23	Denmark	1993	20230.4		5188628	67.4532	15.4773	0.333166	84.925	13		5	8.977	2.6145		10.72			42920
23	Denmark	1994	21690.9		5206180	67.4271	15.3709	0.337707	84.952	13.4		5	8.9124	2.6406		8.04			42920
23	Denmark	1995	22697.7		5233373	67.3598	15.2494	0.520962	84.979	13.3		4.9	8.9499	2.6827		6.99		23	42920
23	Denmark	1996	23741.9		5263074	67.254	15.1331	0.565926	85.006	12.9		4.7	9.0428	2.7036		6.84			42920	1.53897	1.44196	1.75905	1.78327	1.82081	2.23131
23	Denmark	1997	24928.9		5284991	67.1185	15.0358	0.415565	85.033	12.8	98.3	4.6	9.2912	2.78		5.4			42920
23	Denmark	1998	25815.2		5304219	66.9726	14.9524	0.363163	85.06	12.5	98.8	4.5	9.4002	2.8571		5.04			42920	1.46734	1.43197	1.91075	1.71171	1.83727	2.19666
23	Denmark	1999	26653.8		5321799	66.8272	14.8828	0.330886	85.086	12.4	98.7	4.3	9.3575	2.8829		5.14			42920
23	Denmark	2000	28662.1	8.10438	5339616	66.6873	14.8384	0.334234	85.1	12.6	98.8	4.29	9.5406	2.9119		4.48		23.8	42920	1.53597	1.50107	1.89655	1.71064	1.80873	2.32118
23	Denmark	2001	29441.9	8.44833	5358783	66.5678	14.8216	0.358316	85.15	12.2	98.9	4.22	9.578	2.9333		4.16			42920
23	Denmark	2002	30640.3	8.70251	5375931	66.4706	14.8307	0.319487	85.25	11.9	98.8	4.29	9.6931	3.0383		4.27			42920	1.53287	1.52424	2.02404	1.71137	1.88234	2.31065
23	Denmark	2003	30821.7	8.90363	5390574	66.3842	14.8736	0.27201	85.36	12	98.9	4.13	9.5342	3.083		5.4		25.6	42920	1.60145	1.20382	2.08705	1.73272	1.92051	2.35876
23	Denmark	2004	32938.9	9.00743	5404523	66.3107	14.9539	0.258432	85.566	12	98.6	3.97	9.6891	3.2276		5.2		24.9	42920	1.80099	1.08434	2.28673	1.74865	1.93052	2.40682
23	Denmark	2005	34150.2	9.09057	5419432	66.2452	15.0722	0.275482	85.856	11.9	98.8	3.86	9.8279	3.3333		4.83		25.2	42920	1.73961	1.0735	2.11434	1.64963	1.93611	2.27821
23	Denmark	2006	37329	9.1688	5437272	66.1766	15.2149	0.328645	86.098	12	98.7	3.79	9.7904	3.4192		3.9		25.9	42920	1.57164	1.04679	2.22353	1.80343	1.9835	2.45912
23	Denmark	2007	39010.5	9.32515	5461438	66.0713	15.4274	0.443466	86.293	11.7	97.8	3.69	9.5406	3.4527		3.8		26.2	42920	1.4777	1.11819	2.34636	1.92671	1.99517	2.43483
23	Denmark	2008	41278.3	9.51134	5493621	65.902	15.7346	0.587548	86.487	11.8		3.57	9.8167	3.5768		3.68		25.2	42920	1.53831	1.06539	2.24065	1.87365	1.95406	2.37641
23	Denmark	2009	40333.6	10.6743	5523095	65.6849	16.1176	0.535079	86.654	11.4	98.7	3.49	10.0744	3.6488		6.41		26.7	42920	1.53826	1.00118	2.2284	1.87865	1.91713	2.43549
23	Denmark	2010	43002.4	10.3332	5547683	65.4207	16.576	0.444197	86.795	11.4	98.5	3.5	10.0978	3.7211		7.75		27.2	42920	1.54196	1.04096	2.09987	1.87385	1.89844	2.35236
23	Denmark	2011	44403.4	10.1529	5570572	65.1101	17.0917	0.411738	86.957	10.6	98.5	3.13	10.1437	3.7808		7.77		27.3	42920	1.55171	1.10029	2.10086	1.89863	1.91979	2.39288
23	Denmark	2012	44804	10.2414	5591572	64.8155	17.6083	0.376272	87.142	10.4	98.2		10.2296	3.8243		7.8		27.8	42920	1.67411	0.914911	1.98667	1.79916	1.87507	2.38246
23	Denmark	2013	46726.9	10.1696	5614932	64.6004	18.051	0.416901	87.292	10	96.3	3.07	10.2323	3.8335		7.38		28.5	42920	1.66627	0.959233	1.94354	1.80029	1.90229	2.39926
23	Denmark	2014	47901.4	10.1719	5643475	64.4512	18.4203	0.507053	87.41	10.1	95.9	2.69	10.2216	3.8632		6.93		28.4	42920	1.52461	0.95178	1.78535	1.6811	2.10088	2.25234
23	Denmark	2015	49045.3	10.2272	5683483	64.3284	18.7497	0.706424	87.526	10.2	95.4	2.53	10.2414	3.9257		6.28		28.2	42920	1.55285	0.89765	1.82099	1.72973	2.04495	2.2268
23	Denmark	2016	51976	10.1446	5728010	64.2066	19.0393	0.780393	87.642	10.8	94.4	2.6	10.3195	4.0099		5.99		28.2	42920	1.54141	0.867915	1.85056	1.57222	1.914	2.24552
23	Denmark	2017	55356.7	10.0396	5764980	64.0707	19.3003	0.643351	87.757	10.6	95.1	2.61	10.4389	4.1324		5.83		28.7	42920	1.51777	0.868415	1.77911	1.61937	1.83579	2.23231
23	Denmark	2018	57483	10.0707	5793636	63.9328	19.555	0.495839	87.874	10.6	95.3	2.43	10.5355	4.2247		5.13		28.2	42920	1.56158	0.946251	1.84376	1.63513	1.80585	2.19269
23	Denmark	2019	60094.1	9.95583	5814422	63.8079	19.8026	0.358131	87.994	10.5		2.6				5.02		27.7	42920	1.54518	0.995625	1.90286	1.56351	1.86805	2.15807
23	Denmark	2020	60974		5831404	63.6842	20.0469	0.291641	88.116	10.4						5.64			42920	1.51909	0.950011	1.88127	1.79639	1.84798	2.26833
24	Dominica	1980			72978	52.2692	6.94593	0.288173	46.759	24.8									750
24	Dominica	1981			72932	53.1906	7.18957	-0.0630526	47.793	22.5									750
24	Dominica	1982			72626	54.3745	7.44155	-0.420452	49.524	23.3									750
24	Dominica	1983			72269	55.4837	7.68103	-0.492772	51.257	24.3									750
24	Dominica	1984			71936	56.396	7.89938	-0.461843	52.99	20.8				0.339					750
24	Dominica	1985			71596	57.1153	8.10526	-0.473763	54.71										750
24	Dominica	1986			71215	57.6575	8.30098	-0.533574	56.422										750
24	Dominica	1987			70808	58.0506	8.46444	-0.573148	58.118	23.6									750
24	Dominica	1988			70397	58.2472	8.6233	-0.582134	59.798										750
24	Dominica	1989			69975	58.1783	8.80321	-0.601261	61.45										750
24	Dominica	1990	4352.26		69481	57.8521	9.01535	-0.70847	63.079	23		3		0.46	90				750
24	Dominica	1991	4582.51		69141	57.6727	9.12989	-0.490544	64.482					0.528					750
24	Dominica	1992	4784.07		69112	57.9064	9.07157	-0.0419521	64.569	24									750
24	Dominica	1993	4999.2		69169	58.227	9.01054	0.0824408	64.656			2.5939							750
24	Dominica	1994	5105.57		69198	58.5013	8.99803	0.0419175	64.744	21.6									750
24	Dominica	1995	5370.39		69201	58.7535	9.04033	0.00433529	64.831		100	3.6		0.47					750
24	Dominica	1996	5641.33		69166	58.9924	9.1287	-0.0505901	64.918	19.1		2.65		0.493					750	1.04229	0.717077	0.644922	1.02667	0.842416	0.869897
24	Dominica	1997	5871.25		69081	59.2493	9.23915	-0.122968	65.005	21.5			4.4901	0.5382					750
24	Dominica	1998	6174.2		68938	59.5223	9.40048	-0.207218	65.092	16.2	95								750	1.09459	0.728512	0.652146	1.00952	0.843008	0.883366
24	Dominica	1999	6305.33		68698	59.8188	9.60297	-0.348746	65.179		99.9				99.9				750
24	Dominica	2000	6633.07	5.32374	68346	60.1367	9.85647	-0.513705	65.265		100	3.8							750	1.09375	0.486362	0.872711	0.987187	0.803646	0.861538
24	Dominica	2001	6797.38	4.64502	68153	60.5568	10.0561	-0.282786	65.382		100	3.5	6.2841	1.7791	100				750
24	Dominica	2002	6697.38	4.65311	68262	61.0977	10.1257	0.159807	65.689	15.4	100	3.9							750	1.10961	0.547456	0.83461	0.939704	0.809391	0.85021
24	Dominica	2003	7244.35	4.84618	68442	61.6503	10.164	0.263343	65.994		100	3.9			100				750	1.05359	0.672486	0.833831	0.926884	0.804432	0.85412
24	Dominica	2004	7651	4.7452	68574	62.181	10.2225	0.192678	66.299		100	3.9			100				750	0.985612	0.945151	0.623129	0.750615	0.720028	0.759358
24	Dominica	2005	7931.1	4.97773	68674	62.7149	10.3002	0.145722	66.601		99	3.9			100				750	0.932384	0.829529	0.570303	0.801017	0.677166	0.74359
24	Dominica	2006	8548.31	4.78092	68742	63.2452	10.4259	0.0989696	66.903	14.9									750	1.00535	0.909698	0.56742	0.90565	0.740866	0.689823
24	Dominica	2007	9332.6	4.7911	68775	63.7979	10.5911	0.0479941	67.203		94	4			100				750	0.997471	0.787364	0.593269	0.719498	0.70122	0.705602
24	Dominica	2008	10187.9	5.04969	68782	64.3482	10.7674	0.0101776	67.502		100	3.8			100				750	1.03441	0.911906	0.629341	0.484056	0.693389	0.791117
24	Dominica	2009	10132.5	4.98329	68787	64.8252	10.9636	0.00726908	67.799		100	3.8							750	1.01225	0.665553	0.670343	0.497562	0.741604	0.808343
24	Dominica	2010	10328.1	5.15712	68755	65.2214	11.1788	-0.0465312	68.094	13.6	100	3.8							750	0.98254	0.903118	0.68071	0.347569	0.717768	0.771072
24	Dominica	2011	10521.1	5.3345	68742	65.764	11.1431	-0.0189095	68.389		100	3.8							750	0.98799	1.13916	0.673834	0.231762	0.687729	0.768938
24	Dominica	2012	10245.1	5.7951	68888	66.4806	10.8153	0.212163	68.685		100	3.8							750	0.94659	0.980585	0.750648	0.298657	0.699137	0.695709
24	Dominica	2013	10470.3	5.30803	68819	67.035	10.7101	-0.100213	68.982		100		6.6056						750	0.966707	1.11986	0.792221	0.28756	0.720964	0.692934
24	Dominica	2014	11179.9	5.22793	69371	67.8872	10.0791	0.798904	69.28	12	100		6.7651						750	1.06708	1.05718	0.159368	0.282481	0.550098	0.690833
24	Dominica	2015	11327.1	5.15942	70007	68.7443	9.50626	0.912632	69.579		100		6.6994						750	0.878904	1.07794	0.20644	0.254843	0.737986	0.625727
24	Dominica	2016	12159.6	5.12967	70075	69.2565	9.52051	0.097086	69.88		100		6.69						750	0.899462	1.00244	0.150096	0.187673	0.67734	0.645348
24	Dominica	2017	11511.6	5.45471	70403	69.784	9.32063	0.466978	70.181	9.6	100		6.0979	1.1189					750	0.884839	1.19815	-0.217171	0.158777	0.692352	0.666345
24	Dominica	2018	12132.4	6.47454	70823	70.1641	9.21317	0.594793	70.483		100			1.1034					750	0.787675	1.09616	-0.252664	0.120427	0.735744	0.569463
24	Dominica	2019	12918.6	5.46007	71428	70.4619	9.15607	0.850614	70.786		100								750	0.868815	1.06746	-0.231092	0.147475	0.735084	0.554157
24	Dominica	2020	10817.4		71995	70.7026	9.17223	0.790672	71.09		100								750	0.876453	1.35524	-0.0981138	0.273228	0.813668	0.587179
25	Dominican Republic	1980			5755800	53.7685	3.26237	2.28335	51.29	34.258									48670
25	Dominican Republic	1981			5885244	54.312	3.21291	2.22402	52.401	33.65							73.0646		48670
25	Dominican Republic	1982			6014979	54.8368	3.1743	2.18047	53.05	33.183									48670
25	Dominican Republic	1983			6147213	55.3137	3.14623	2.1746	53.323	33.087									48670
25	Dominican Republic	1984			6282104	55.7473	3.12988	2.17061	53.596	32.615				0.564					48670
25	Dominican Republic	1985			6417798	56.165	3.1274	2.13701	53.868	31.971									48670
25	Dominican Republic	1986			6554325	56.5647	3.14013	2.10501	54.14	31.624	89.8				95.7			47.8	48670
25	Dominican Republic	1987			6692720	56.9372	3.16767	2.08952	54.412	31.326									48670
25	Dominican Republic	1988			6834207	57.2791	3.20839	2.09201	54.684	31.288				1.074					48670
25	Dominican Republic	1989			6980033	57.5742	3.26026	2.11132	54.955	31.29								50.5	48670
25	Dominican Republic	1990	3666.65		7129004	57.8278	3.32165	2.11179	55.226	30.887		1.8813		1.49					48670
25	Dominican Republic	1991	3747.89		7278402	58.0645	3.39093	2.07398	55.497	30.37	92.2				97.4	6.431			48670
25	Dominican Republic	1992	4177.94		7427340	58.2935	3.46642	2.02565	55.767	29.802						6.294		51.4	48670
25	Dominican Republic	1993	4501.8		7576074	58.516	3.54738	1.98273	56.037	29.25		2		1.054		6.343			48670
25	Dominican Republic	1994	4627.19		7723934	58.7246	3.68422	1.93287	56.752	28.607						6.413			48670
25	Dominican Republic	1995	4900.3		7869753	58.9325	3.86928	1.87029	57.598	27.778				1.5		6.379			48670
25	Dominican Republic	1996	5194.22		8012314	59.153	4.04945	1.79529	58.441	27.026	95.3	1.5			98.6	6.383		47.4	48670	0.056515	-0.0756603	-0.223238	-0.231284	-0.522591	-0.422995
25	Dominican Republic	1997	5656.02		8150076	59.3893	4.2279	1.70476	59.276	26.079				2.156		6.352		48.9	48670
25	Dominican Republic	1998	6006.41		8282126	59.6628	4.40466	1.60724	60.107	25.219						6.388			48670	0.0930833	-0.416317	-0.526743	-0.0738457	-0.57696	-0.75578
25	Dominican Republic	1999	6353.72		8411374	59.9518	4.57803	1.54851	60.933	25.006	97.4				99.2	6.405			48670
25	Dominican Republic	2000	6697.52	4.88427	8540791	60.2184	4.74629	1.52688	61.753	24.842	97.6		1.8122	1.8498	97.8	6.43		51.5	48670	0.22575	0.0129474	-0.42516	-0.124805	-0.676537	-0.688496
25	Dominican Republic	2001	6913.04	4.88183	8669040	60.4732	4.91462	1.49044	62.565	24.317						7.26		50	48670
25	Dominican Republic	2002	7231.22	4.98649	8795101	60.7458	5.0431	1.44368	63.371	23.868	97.8				98.5	6.78	86.9965	49.7	48670	0.237251	0.118559	-0.38699	-0.256924	-0.705225	-0.472972
25	Dominican Republic	2003	7172.97	4.38888	8919852	61.0499	5.13031	1.40845	64.605	23.425		2.1				6.94		52.1	48670	0.0232535	-0.419894	-0.558881	-0.39023	-0.640383	-0.728653
25	Dominican Republic	2004	7451.84	4.28774	9043127	61.3973	5.21224	1.37257	66.003	22.972						6.3		52.1	48670	0.0470071	-0.34431	-0.664466	-0.446592	-0.680871	-0.592195
25	Dominican Republic	2005	8298.5	4.35389	9164768	61.7859	5.28475	1.33615	67.37	22.485		2				6.59		50	48670	-0.0705539	-0.258761	-0.5206	-0.392354	-0.685749	-0.710663
25	Dominican Republic	2006	9219.27	3.99365	9284168	62.2046	5.3503	1.2944	68.71	21.865	95.5				97	5.65		52	48670	0.205658	-0.109803	-0.561943	-0.233389	-0.584696	-0.723455
25	Dominican Republic	2007	10042.9	4.20732	9402206	62.6389	5.4082	1.26338	70.02	21.705	97.8	1.22			98.9	5.16	88.2445	48.9	48670	0.197004	-0.0785725	-0.673775	-0.223226	-0.625863	-0.775851
25	Dominican Republic	2008	10430.1	4.72508	9522948	63.0588	5.45829	1.27601	71.3	21.947		1.57		1.098		4.76		48.1	48670	0.164732	-0.0380077	-0.643935	-0.161351	-0.682736	-0.752359
25	Dominican Republic	2009	10458.9	5.08707	9648061	63.4463	5.50411	1.30525	72.542	22.132		1.44	1.3247			5.47		48.9	48670	0.0897984	-0.0027351	-0.627659	-0.163394	-0.809174	-0.806729
25	Dominican Republic	2010	11317.5	5.5794	9775755	63.7908	5.55599	1.31484	73.753	22.038	97.8	1.59				5.21	89.5387	47.3	48670	0.0738619	-0.044954	-0.694933	-0.116028	-0.855494	-0.883081
25	Dominican Republic	2011	11760.6	5.6651	9903737	64.0923	5.62304	1.30068	74.827	21.792	98.7	1.74	1.3629	1.5268		6.09	90.1064	47.7	48670	0.0904333	-0.00048185	-0.638263	-0.173335	-0.808169	-0.844827
25	Dominican Republic	2012	11781.9	5.88521	10030882	64.347	5.7115	1.27564	75.802	21.454	98.8	1.74				6.72	90.1552	46.1	48670	0.124592	0.252367	-0.542261	-0.0618661	-0.716866	-0.897265
25	Dominican Republic	2013	12348.4	5.76408	10157051	64.5426	5.82442	1.24996	76.749	21.166	98.2	1.79	1.4353		99.3	7.35	90.8581	47.7	48670	0.11537	0.207429	-0.491729	-0.02113	-0.535113	-0.911616
25	Dominican Republic	2014	13321.8	5.75102	10282115	64.7135	5.94875	1.22378	77.67	20.867	98.6	1.79	1.4497		98	6.72	91.7638	44.3	48670	0.188978	0.145934	-0.461172	0.0333385	-0.384008	-0.841781
25	Dominican Republic	2015	14564.9	5.78463	10405832	64.888	6.08038	1.19604	78.566	20.596	99.6	1.58	1.4547			7.61	91.9912	45.2	48670	0.154282	0.236706	-0.367907	0.0301064	-0.511419	-0.852157
25	Dominican Republic	2016	15911.2	5.8276	10527592	65.0468	6.22564	1.16332	79.436	20.258	99.8	1.44	1.2069			7.28	93.7785	45.7	48670	0.181933	0.252106	-0.262046	0.000289518	-0.378889	-0.789948
25	Dominican Republic	2017	16524.5	5.83058	10647244	65.1767	6.38491	1.13015	80.277	19.993	99.8	1.56	1.1697			5.83		42.2	48670	0.159243	0.160588	-0.357883	-0.0248196	-0.412303	-0.766337
25	Dominican Republic	2018	17901.8	5.73289	10765531	65.2746	6.5611	1.10484	81.074	19.762	99.7		1.3731	1.41		5.86		43.7	48670	0.11733	0.0239203	-0.365022	-0.0169116	-0.347878	-0.810592
25	Dominican Republic	2019	18938	5.92914	10881882	65.3429	6.76022	1.07497	81.828	19.291	99.2		1.4594	1.4518	98	6.18		41.9	48670	0.180308	0.00530691	-0.327569	-0.00667068	-0.305116	-0.81977
25	Dominican Republic	2020	17686.8		10999664	65.4116	6.96499	1.07655	82.54	18.78						6.13		39.6	48670	0.240024	0.157672	-0.251212	0.0367384	-0.161468	-0.730549
26	Ecuador	1980			8135845	54.0992	3.71446	2.65741	46.961	35.008		1.9072							283560
26	Ecuador	1981			8352602	54.4391	3.71702	2.62935	47.888	34.517									283560
26	Ecuador	1982			8572607	54.7864	3.71405	2.59988	48.818	33.991							83.5527		283560
26	Ecuador	1983			8795873	55.1414	3.709	2.57107	49.658	33.515									283560
26	Ecuador	1984			9022979	55.4958	3.70927	2.54919	50.438	33.022					76.2				283560
26	Ecuador	1985			9254311	55.8396	3.72104	2.5315	51.215	32.539									283560
26	Ecuador	1986			9490096	56.1658	3.74714	2.51592	51.993	32.083									283560
26	Ecuador	1987			9729376	56.4785	3.78914	2.4901	52.769	31.534	61.3				72.5				283560
26	Ecuador	1988			9969788	56.7766	3.84674	2.44096	53.546	31.004									283560
26	Ecuador	1989			10210185	57.057	3.9175	2.38264	54.318	30.495									283560
26	Ecuador	1990	4723.55		10449837	57.3241	3.99742	2.32006	55.09	29.969		1.6441	1.5984	0.9564			88.2988		283560
26	Ecuador	1991	4980.16		10686279	57.5771	4.08224	2.23742	55.709	29.499			1.6652	1.1654		4.439			283560
26	Ecuador	1992	5092.72		10914222	57.807	4.16948	2.11061	56.226	28.972			1.6878	1.1994		4.589			283560
26	Ecuador	1993	5211.92		11132829	58.0187	4.2567	1.98316	56.74	28.522		1.6	1.4427	1.1083		4.615			283560
26	Ecuador	1994	5444.83		11347652	58.2294	4.34109	1.91125	57.254	28.129	98.7		1.6389	1.2733	74.7	4.49		53.4	283560
26	Ecuador	1995	5578.99		11561683	58.4497	4.42198	1.86856	57.766	27.678			1.6036	1.2458		4.632			283560
26	Ecuador	1996	5674.71		11775221	58.6814	4.5009	1.8301	58.277	27.259		1.55	1.6994	1.3149		4.683			283560	0.0132843	-0.770033	-0.475312	-0.30827	-0.449708	-0.684874
26	Ecuador	1997	5915.59		11987838	58.9228	4.57996	1.78952	58.785	26.796			1.7069	1.3275		4.538			283560
26	Ecuador	1998	6070.3		12199693	59.1731	4.65986	1.75182	59.291	26.411			1.633	1.313	68.8	4.622			256370	0.114652	-0.162388	-0.354707	-0.0647433	-0.53955	-0.791845
26	Ecuador	1999	5763.77		12412046	59.4369	4.74081	1.72567	59.796	25.926	99.1		1.653	1.3724		5.189		58.6	256370
26	Ecuador	2000	5857.5	3.3311	12626507	59.7221	4.82378	1.71309	60.299	25.402	70.9312		1.6234	1.4459		4.8		56.4	256370	-0.247218	-0.572285	-0.68529	-0.452023	-0.66636	-0.79963
26	Ecuador	2001	6123.76	3.75337	12845521	60.0335	4.9091	1.71969	60.799	24.912	71.3855		1.5832	1.5439		4.25	90.984		256370
26	Ecuador	2002	6362.5	4.4734	13070609	60.3665	4.99665	1.73709	61.118	24.46	73.7011	1.5	1.6273	1.5667		4.899			256370	-0.0449888	-0.759721	-0.831196	-0.729015	-0.756515	-0.868261
26	Ecuador	2003	6549.2	5.44067	13301184	60.711	5.08797	1.74869	61.316	24.019	75.1015	1.7	1.5237	1.4974		5.66		53.5	256370	-0.121541	-0.961057	-0.934812	-0.723996	-0.780573	-0.728124
26	Ecuador	2004	7151.7	5.56659	13534593	61.0573	5.18599	1.73958	61.514	23.597	76.4159				84.2	5		53.9	256370	-0.244636	-0.84291	-0.956434	-0.699336	-0.7649	-0.72667
26	Ecuador	2005	7633.47	5.59422	13770012	61.4004	5.29085	1.72443	61.711	23.2	78.549					3.78		53.1	256370	-0.363743	-0.793962	-0.9662	-0.777637	-0.821378	-0.735879
26	Ecuador	2006	8075.33	5.70303	14009061	61.7397	5.40036	1.72112	61.907	22.898	80.5507					3.55		52.3	256370	-0.253863	-0.853825	-1.0376	-1.09883	-1.031	-0.784096
26	Ecuador	2007	8330.83	5.33981	14251835	62.0678	5.51416	1.71813	62.104	22.637	82.0018	1.5				3.14	92.0968	53.4	256370	-0.161116	-0.815987	-0.865519	-1.13694	-1.03286	-0.745632
26	Ecuador	2008	8877.78	5.37734	14496797	62.3791	5.63285	1.70421	62.3	22.379	83.959	1.5				3.92	92.3901	49.8	256370	-0.222305	-0.728682	-0.859546	-1.12755	-1.10531	-0.654706
26	Ecuador	2009	8835.39	5.69901	14742766	62.6753	5.75574	1.68248	62.495	22.142	85.6407	1.6	1.8792	1.5983		4.61	92.2498	48.5	256370	-0.250357	-0.673676	-0.739759	-1.25918	-1.20504	-0.744574
26	Ecuador	2010	9104.36	6.11658	14989585	62.9573	5.88091	1.66031	62.69	21.892	87.4377	1.59	1.6594	2.1111		4.09	91.854	48.8	256370	-0.231081	-0.586674	-0.675487	-1.12405	-1.14323	-0.707744
26	Ecuador	2011	9861.5	6.47738	15237728	63.2249	6.00617	1.64188	62.851	21.702	89.6711	1.62	2.0753	1.6582		3.46	91.5869	45.9	256370	-0.293365	-0.686558	-0.52703	-0.956344	-1.14429	-0.641708
26	Ecuador	2012	10304.9	6.76221	15483883	63.4878	6.13739	1.60252	62.988	21.004	91.6864	1.5				3.23	92.0647	46.1	256370	-0.296114	-0.570306	-0.473636	-0.943592	-1.06393	-0.508598
26	Ecuador	2013	11142.7	6.80123	15722989	63.756	6.29168	1.53242	63.125	20.1	93.3178	1.51	1.9461			3.08	93.2946	46.9	256370	-0.252722	-0.178657	-0.446687	-0.837611	-0.870148	-0.502528
26	Ecuador	2014	11708.7	6.72399	15957994	64.0328	6.47156	1.4836	63.261	19.339	94.7343	1.55	2.1932			3.48	94.2226	45	256370	-0.202452	-0.0185332	-0.382539	-0.920284	-0.970511	-0.740625
26	Ecuador	2015	11071.3	7.49149	16195902	64.3231	6.66143	1.47984	63.398	18.74	94.2308	1.57	2.5124	2.0648		3.62	94.4557	46	256370	-0.211744	-0.143956	-0.362453	-1.1182	-0.940621	-0.650073
26	Ecuador	2016	11068.9	7.27991	16439585	64.6272	6.85275	1.49339	63.534	18.224	94.0591	1.39	2.854	2.0368		4.6	94.3502	45	256370	-0.247136	-0.085358	-0.352582	-0.946916	-0.635916	-0.659782
26	Ecuador	2017	11679.4	7.42858	16696944	64.9389	7.04441	1.55336	63.67	17.996	95.582		2.8265	2.22		3.84	92.8298	44.7	256370	-0.172119	-0.0748539	-0.323385	-1.00421	-0.703621	-0.604486
26	Ecuador	2018	11885.7	7.86491	17015672	65.3072	7.22483	1.89091	63.821	17.658	95.9225		2.5059			3.53		45.4	256370	-0.00630049	-0.0892777	-0.291024	-0.870988	-0.64767	-0.60776
26	Ecuador	2019	11870.9	7.81825	17343740	65.663	7.40986	1.90968	63.986	17.338	97.1549					3.81		45.7	256370	0.032743	-0.232957	-0.342753	-0.780545	-0.524804	-0.488087
26	Ecuador	2020	10924.2		17588595	65.9659	7.54416	1.4019	64.166	17.037						6.11	93.6261	47.3	256370	-0.0120355	-0.269371	-0.446026	-0.85385	-0.523896	-0.482273
27	Egypt, Arab Rep.	1980			43748556	54.5294	4.22032	2.58427	43.858	40.195		2.0263		1.065					1001450
27	Egypt, Arab Rep.	1981			44899573	54.5322	4.2202	2.59697	43.874	39.483		2.0722		1.364					1001450
27	Egypt, Arab Rep.	1982			46088647	54.5391	4.21594	2.61384	43.89	39.208				1.365					1001450
27	Egypt, Arab Rep.	1983			47353665	54.5379	4.21026	2.70776	43.906	39.125									1001450
27	Egypt, Arab Rep.	1984			48676443	54.5276	4.20499	2.7551	43.922	38.481									1001450
27	Egypt, Arab Rep.	1985			50035843	54.5064	4.20065	2.75444	43.938	38.018									1001450
27	Egypt, Arab Rep.	1986			51424313	54.4765	4.19738	2.73715	43.954	37.357		2.0857		1.304			44.424		1001450
27	Egypt, Arab Rep.	1987			52841319	54.4537	4.19783	2.71824	43.877	36.772									1001450
27	Egypt, Arab Rep.	1988			54298446	54.4529	4.20411	2.72022	43.744	35.914	34.6	2.1247			57				1001450
27	Egypt, Arab Rep.	1989			55765843	54.4994	4.21609	2.66659	43.611	34.605		2.0199							1001450
27	Egypt, Arab Rep.	1990	3639.37		57214630	54.6218	4.23306	2.56481	43.478	33.207		2.0709		0.76				32	1001450
27	Egypt, Arab Rep.	1991	3714.14		58611032	54.7985	4.25726	2.41133	43.345	32.028	36.5	2.0242			52.1	9.38			1001450
27	Egypt, Arab Rep.	1992	3877.52		59989142	55.0097	4.28245	2.32406	43.212	31.729	40.7	2.0004			57.1	8.92			1001450
27	Egypt, Arab Rep.	1993	3991.88		61382200	55.2809	4.30528	2.29563	43.079	30.701	40.7	1.9293			52.9	10.92			1001450
27	Egypt, Arab Rep.	1994	4145.01		62775847	55.6345	4.33016	2.24505	42.946	29.787				1.84		10.93			1001450
27	Egypt, Arab Rep.	1995	4332.39		64166908	56.0399	4.358	2.19172	42.814	29.01	46.2				42.5	11.04		30.1	1001450
27	Egypt, Arab Rep.	1996	4533.02		65565195	56.4718	4.38915	2.15574	42.681	28.336	46.3	2.1		2.02	39.1	9	55.587		1001450	-0.844184	-0.526032	-0.473676	-0.04817	0.00126244	-0.472254
27	Egypt, Arab Rep.	1997	4760.72		66993728	56.9363	4.42218	2.1554	42.658	27.935	56.4	2.1		1.6	52	8.37			1001450
27	Egypt, Arab Rep.	1998	4974.88		68446011	57.4311	4.45134	2.14463	42.704	27.799	55.2				47.2	8.03			1001450	-0.911786	-0.0207697	-0.204747	-0.170989	-0.126968	-0.47787
27	Egypt, Arab Rep.	1999	5238.5		69907887	57.9495	4.47033	2.11332	42.75	27.356						7.95		32.8	1001450
27	Egypt, Arab Rep.	2000	5581.59	4.92244	71371371	58.492	4.4759	2.07183	42.797	26.986	60.9	2.1		2.118	52.9	8.98			1001450	-0.894506	0.0497975	-0.174759	-0.301754	-0.0515827	-0.492668
27	Egypt, Arab Rep.	2001	5788.83	5.4003	72854261	59.0479	4.47136	2.05642	42.843	26.833		2.1				9.26			1001450
27	Egypt, Arab Rep.	2002	5895.01	5.51074	74393759	59.6218	4.45939	2.0911	42.889	26.477		2.1				10.01			1001450	-1.10229	-0.414172	-0.446098	-0.456904	-0.0114681	-0.440158
27	Egypt, Arab Rep.	2003	6075.15	5.22425	75963322	60.2	4.43057	2.08786	42.935	26.336	69.4	2.17		0.5285	68.7	10.91			1001450	-1.08319	-0.640925	-0.380943	-0.574797	-0.00235447	-0.530748
27	Egypt, Arab Rep.	2004	6362.9	4.85732	77522427	60.7449	4.38286	2.03167	42.981	25.97		2.17	1.9787			10.32		31.8	1001450	-0.947558	-0.822402	-0.267651	-0.569482	0.0133179	-0.583506
27	Egypt, Arab Rep.	2005	6721.25	4.92229	79075310	61.2248	4.32508	1.98334	43.027	25.977	74.2	2.2			69.6	11.049	67.3319		1001450	-0.964781	-0.629359	-0.393203	-0.453026	-0.00122323	-0.5395
27	Egypt, Arab Rep.	2006	7260.12	4.8419	80629670	61.6257	4.26511	1.9466	43.073	25.882		2.2	2.3362			10.49	66.3699		1001450	-1.19927	-0.837808	-0.494287	-0.407716	-0.278967	-0.737334
27	Egypt, Arab Rep.	2007	7830.49	4.44493	82218755	61.9756	4.20897	1.95167	43.078	26.16		2.1				8.8			1001450	-1.16775	-0.552382	-0.368511	-0.317137	-0.246213	-0.73787
27	Egypt, Arab Rep.	2008	8385.94	4.46635	83844783	62.2667	4.16476	1.95838	43.058	26.146	78.9	2.08			73.6	8.517		31.1	1001450	-1.21224	-0.510432	-0.374092	-0.201635	-0.129784	-0.765909
27	Egypt, Arab Rep.	2009	8663	4.3787	85501064	62.4729	4.14104	1.95616	43.039	26.291		1.73				9.087			1001450	-1.15747	-0.607227	-0.200358	-0.177818	-0.083345	-0.464863
27	Egypt, Arab Rep.	2010	9033.34	4.15319	87252413	62.5763	4.14199	2.02764	43.019	27.16		1.73				8.756	72.0479	30.2	1001450	-1.18804	-0.898418	-0.314766	-0.147598	-0.174864	-0.596872
27	Egypt, Arab Rep.	2011	9178.85	4.35707	89200054	62.605	4.1712	2.20764	43	27.379						11.849			1001450	-1.13998	-1.43706	-0.435919	-0.246939	-0.483893	-0.633264
27	Egypt, Arab Rep.	2012	10507	4.71026	91240376	62.5501	4.22768	2.26159	42.946	27.978						12.597	73.8656	28.3	1001450	-0.765063	-1.43633	-0.681243	-0.385592	-0.5364	-0.579664
27	Egypt, Arab Rep.	2013	10623.7	4.91731	93377890	62.4389	4.28721	2.31571	42.893	28.455			1.9744			13.154	72.4425		1001450	-1.05156	-1.63883	-0.78265	-0.557433	-0.735893	-0.613802
27	Egypt, Arab Rep.	2014	10306.9	5.02519	95592324	62.3136	4.33079	2.34379	42.839	28.416	91.5	1.56	1.9549	0.7876	90.3	13.105			1001450	-1.17993	-1.63118	-0.715679	-0.687225	-0.698363	-0.575115
27	Egypt, Arab Rep.	2015	10890.2	5.33657	97723799	62.1581	4.36391	2.20526	42.785	28.078		1.56	1.9412	0.8217		13.052		31.8	1001450	-1.18993	-1.49665	-0.65871	-0.775074	-0.586068	-0.57813
27	Egypt, Arab Rep.	2016	10593.7	5.364	99784030	62.0647	4.40453	2.0863	42.732	25.913		1.43	1.9252	0.8214		12.45			1001450	-1.20456	-1.4377	-0.498412	-0.881518	-0.465634	-0.569079
27	Egypt, Arab Rep.	2017	10435.9	5.63306	101789386	62.0385	4.46588	1.98977	42.705	25.231		1.43	1.9271	0.7993		11.767	71.1683	31.5	1001450	-1.2513	-1.42453	-0.496927	-0.795042	-0.433546	-0.473246
27	Egypt, Arab Rep.	2018	11041.4	4.94758	103740765	62.0201	4.54273	1.89893	42.704	24.562			1.9262	0.769		9.855			1001450	-1.32844	-1.18005	-0.418591	-0.789002	-0.284199	-0.492104
27	Egypt, Arab Rep.	2019	11652.6	4.73997	105618671	62.0275	4.62764	1.794	42.73	23.568				0.7463		7.851			1001450	-1.44446	-1.11419	-0.216253	-0.742943	-0.318305	-0.634925
27	Egypt, Arab Rep.	2020	12004.1		107465134	62.0811	4.70871	1.73313	42.783	23.051						7.939			1001450	-1.4841	-1.16615	-0.420183	-0.556165	-0.310287	-0.789792
28	El Salvador	1980			4508992	52.999	2.8517	1.69878	44.099	39.753				0.326					21040
28	El Salvador	1981			4549173	53.2209	2.84205	0.887183	44.612	39.472				0.387					21040
28	El Salvador	1982			4599904	53.405	2.84422	1.109	45.127	38.781									21040
28	El Salvador	1983			4689680	53.6207	2.85306	1.93289	45.642	37.91									21040
28	El Salvador	1984			4782219	53.8638	2.86988	1.95403	46.16	36.933				0.352					21040
28	El Salvador	1985			4876757	54.1237	2.89336	1.95758	46.677	35.904	85.4								21040
28	El Salvador	1986			4970788	54.3907	2.92515	1.90979	47.195	35.107									21040
28	El Salvador	1987			5067200	54.6645	2.96317	1.921	47.714	35.191									21040
28	El Salvador	1988			5170440	54.8318	3.01321	2.01694	48.234	34.804	90			0.647					21040
28	El Salvador	1989			5270825	54.8728	3.07579	1.92291	48.754	34.123									21040
28	El Salvador	1990	2872.47		5367179	54.9101	3.14295	1.81155	49.274	33.433		1.4711		0.84					21040
28	El Salvador	1991	2962.16		5461070	54.9592	3.21821	1.73423	49.794	32.787						7.53		54	21040
28	El Salvador	1992	3189.19		5552206	55.019	3.3009	1.65506	50.315	32.222						7.88	74.1432		21040
28	El Salvador	1993	3406.41		5630987	55.3095	3.42299	1.40894	51.417	31.564	87.4	1.5		0.66	68.7	9.94			21040
28	El Salvador	1994	3602.69		5693038	55.8042	3.58907	1.09593	52.704	31.219						7.68			21040
28	El Salvador	1995	3815.4		5748195	56.2915	3.77084	0.964187	53.988	30.683				0.91		7.65		49.9	21040
28	El Salvador	1996	3883.72		5797140	56.7571	3.96994	0.84788	55.268	30.127		1.65				7.68		51	21040	-0.102705	-0.21537	-0.6915	-0.193008	-0.870226	-0.865278
28	El Salvador	1997	4042.93		5842638	57.1728	4.18255	0.781771	56.537	29.413				1.071		7.98			21040
28	El Salvador	1998	4166.6		5885083	57.5143	4.40449	0.723844	57.8	29.31	90.4				76	7.1		54.5	21040	0.0431398	0.0906791	-0.611829	0.0784626	-0.69076	-0.890717
28	El Salvador	1999	4288.42		5923852	57.7783	4.63469	0.656607	58.357	28.499			0.6755	1.2435		7.3		52.2	21040
28	El Salvador	2000	4409.27	8.92468	5958482	57.9734	4.87377	0.582884	58.912	27.465						6.96		51.5	21040	-0.043114	0.329205	-0.620503	-0.0174299	-0.803453	-0.745444
28	El Salvador	2001	4525.77	8.82467	5988095	58.1287	5.11992	0.495758	59.464	25.995						6.96		51.4	21040
28	El Salvador	2002	4650.6	8.77834	6011275	58.2915	5.37142	0.386354	60.014	24.484			0.859	1.3314		6.2		51.9	21040	0.122131	0.293994	-0.609856	-0.169806	-0.566521	-0.813145
28	El Salvador	2003	4804.18	8.40623	6026849	58.4806	5.63003	0.258745	60.561	23.257	92.4				86	6.9		50.5	21040	0.107482	-0.180754	-0.464948	-0.246245	-0.516855	-0.416794
28	El Salvador	2004	4969.75	8.49747	6035655	58.6829	5.89557	0.146006	61.107	22.085						6.8		47.8	21040	0.0246405	-0.069101	-0.45694	0.000375591	-0.490908	-0.480672
28	El Salvador	2005	5262.38	8.43694	6037817	58.8902	6.17054	0.0358141	61.648	21.261	87.2	0.9	0.3457	1.711		7.22		48.5	21040	-0.0750128	-0.0337609	-0.45301	-0.257205	-0.505208	-0.508674
28	El Salvador	2006	5663.82	7.92342	6034436	59.1011	6.45697	-0.0560127	62.187	20.689	89.6	0.9				6.57	83.5595	45.7	21040	0.0966299	-0.168158	-0.220537	-0.0738027	-0.691742	-0.335918
28	El Salvador	2007	5915.48	7.6383	6044131	59.4625	6.64542	0.160532	62.774	20.182	93.1	0.7	1.3676			6.41	82.0286	45.2	21040	0.0945089	-0.00727073	-0.263145	0.087129	-0.722936	-0.423062
28	El Salvador	2008	6133.07	7.66488	6068099	60.009	6.73142	0.395766	63.678	19.812	95.5	0.8		1.8823	94	5.88	83.9513	46.9	21040	0.112084	0.0393931	-0.216283	0.150921	-0.694341	-0.411014
28	El Salvador	2009	6020.71	8.39772	6091188	60.6142	6.81819	0.379776	64.57	19.584	97.5	1.1				7.33	84.1029	45.8	21040	0.0576467	-0.00711628	-0.0790114	0.28381	-0.783322	-0.230228
28	El Salvador	2010	6198.25	8.23629	6114034	61.2455	6.90761	0.374365	65.452	19.428	98	1				4.89	84.4927	43.5	21040	0.0715446	0.0588422	-0.0160428	0.337437	-0.86575	-0.258609
28	El Salvador	2011	6542.94	8.1444	6137349	61.8811	6.99569	0.380611	66.325	19.372	99	1.03				4.3	85.494	42.3	21040	0.0439498	0.111001	-0.115253	0.403909	-0.751709	-0.247806
28	El Salvador	2012	6622.57	7.53932	6161289	62.5193	7.07625	0.389312	67.187	19.151	99.5	1.07				3.84		41.8	21040	-0.0401937	0.234584	-0.140012	0.228348	-0.728603	-0.412513
28	El Salvador	2013	6966.57	7.71839	6185642	63.1567	7.15357	0.394479	68.036	18.969	99.8	1.07	1.7749			3.69	86.7676	43.4	21040	-0.0130921	-0.0336589	-0.12609	0.227206	-0.636897	-0.349039
28	El Salvador	2014	7332.9	7.68153	6209526	63.7592	7.23839	0.385376	68.874	18.809	98	1.35	1.7591		96	4.15		41.6	21040	0.15262	-0.02459	-0.0275407	0.222213	-0.469058	-0.374781
28	El Salvador	2015	7712.37	7.63034	6231066	64.2838	7.34906	0.346286	69.7	18.406	99.9	1.02	1.7582			4	87.9698	40.6	21040	0.152403	-0.0169974	-0.262552	0.0847509	-0.597598	-0.424086
28	El Salvador	2016	8174.47	7.7053	6250510	64.726	7.49923	0.311563	70.501	17.566	99.9	1.06	1.8039	1.5662		4.42	88.1418	40	21040	0.188972	-0.0992914	-0.319866	-0.039981	-0.743229	-0.534402
28	El Salvador	2017	8617.92	7.2128	6266654	65.0773	7.68266	0.25795	71.275	16.974	99.9	1.2	1.8375			4.39	88.4827	38	21040	0.154456	-0.260043	-0.366407	-0.154422	-0.857872	-0.51155
28	El Salvador	2018	9022.73	7.09307	6276342	65.3365	7.87412	0.154477	72.023	16.536	99.9		1.8344	2.8699		4.01	89.0086	38.6	21040	0.0221809	-0.387688	-0.471888	-0.00385759	-0.91501	-0.564588
28	El Salvador	2019	9402.17	7.16578	6280217	65.5577	8.02436	0.0617207	72.746	16.416						4.17	89.1379	38.8	21040	0.119142	-0.106418	-0.514914	-0.021173	-0.847974	-0.517048
28	El Salvador	2020	8720.01		6292731	65.8122	8.10377	0.199062	73.444	16.188						5.02	89.9845		21040	0.0725488	-0.121829	-0.233797	-0.0701054	-0.751098	-0.556218
29	Ethiopia	1980			34945469	51.4141	2.84181	0.535538	10.41	49.835		0.2955		0.011					1221900
29	Ethiopia	1981			35818844	51.3106	2.83655	2.46853	10.61	49.863				0.011					1221900
29	Ethiopia	1982			37213393	51.2563	2.83066	3.81946	10.813	49.968									1221900
29	Ethiopia	1983			38235187	51.3597	2.80839	2.70875	11.02	50.183									1221900
29	Ethiopia	1984			39202890	51.5931	2.77232	2.49943	11.232	50.699				0.013					1221900
29	Ethiopia	1985			40285965	51.7328	2.74166	2.72527	11.453	51.019									1221900
29	Ethiopia	1986			41455309	51.7531	2.718	2.86128	11.679	51.027									1221900
29	Ethiopia	1987			42851957	51.6341	2.70969	3.31354	11.909	50.732									1221900
29	Ethiopia	1988			44511537	51.3847	2.71356	3.79971	12.143	50.298				0.031					1221900
29	Ethiopia	1989			46195954	51.1412	2.71066	3.71438	12.38	50.003									1221900
29	Ethiopia	1990	414.651		47878073	50.9179	2.69973	3.57654	12.621	50.052		0.2415							1221900
29	Ethiopia	1991	381.661		49937430	50.6767	2.70257	4.21132	12.867	49.797						3.132			1221900
29	Ethiopia	1992	342.288		52011554	50.4794	2.70288	4.06951	13.116	49.056						3.155			1221900
29	Ethiopia	1993	383.335		53791672	50.3471	2.68692	3.36528	13.37	48.723						3.023			1104300
29	Ethiopia	1994	390.728		55620211	50.2319	2.67158	3.3428	13.627	48.191				0.029		3.1	27.0114		1104300
29	Ethiopia	1995	409.692		57476536	50.1769	2.6459	3.28302	13.827	47.648						3.205		44.6	1104300
29	Ethiopia	1996	454.246		59347649	50.1359	2.62336	3.20357	14.006	47.371				0.025		3.285			1104300	-1.08355	-1.05474	-1.20759	-1.29678	-0.965789	-0.930546
29	Ethiopia	1997	461.884		61233480	50.0315	2.62433	3.12816	14.186	46.776				0.023		3.475			1104300
29	Ethiopia	1998	437.338		63136493	49.9014	2.63353	3.06048	14.369	45.842	6.5			0.021		3.652			1104300	-0.989251	-0.632267	-1.19073	-1.26636	-0.908677	-0.903204
29	Ethiopia	1999	452.484		65077579	49.8173	2.63174	3.02811	14.553	45.269				0.02		3.71		30	1104300
29	Ethiopia	2000	476.528	4.36505	67031867	49.7974	2.63431	2.95881	14.74	44.501	5.6			0.021	26.7	3.508			1104300	-1.03174	-0.946032	-1.2065	-1.31623	-0.983719	-0.906757
29	Ethiopia	2001	512.521	4.72317	69018932	49.8484	2.64461	2.92127	14.927	44.029				0.028		3.298			1104300
29	Ethiopia	2002	513.12	4.71263	71073215	49.9804	2.6505	2.93297	15.118	43.39				0.029		3.149			1104300	-1.22613	-1.22585	-1.04439	-1.23278	-0.959304	-0.717909
29	Ethiopia	2003	497.276	4.89971	73168838	50.164	2.65665	2.90591	15.31	42.306			0.2154	0.0268		2.975			1104300	-1.11473	-1.4096	-1.07167	-1.15583	-0.834281	-0.777412
29	Ethiopia	2004	563.509	4.31282	75301026	50.3618	2.66578	2.87241	15.504	41.657	6.4	0.2	0.2094	0.0269		2.683	35.9	29.8	1.13624e+06	-1.18099	-1.31249	-0.877903	-0.991615	-0.893446	-0.757493
29	Ethiopia	2005	631.673	4.10098	77469940	50.5704	2.67741	2.83962	15.7	40.997	5.7		0.2464	0.0321	27.6	2.5	29.8203		1.13624e+06	-1.23876	-1.69038	-0.919016	-1.11571	-0.938897	-0.772508
29	Ethiopia	2006	701.6	4.45757	79691050	50.8229	2.68975	2.82673	15.899	40.232		0.2	0.2274	0.0269		2.472			1.13624e+06	-1.19372	-1.74013	-0.69002	-1.02832	-0.667516	-0.650105
29	Ethiopia	2007	780.533	5.00128	81996185	51.1059	2.70185	2.85154	16.116	39.51			0.2249	0.0224		2.436	38.996		1.13624e+06	-1.2037	-1.80641	-0.466652	-0.982685	-0.659463	-0.632186
29	Ethiopia	2008	856.66	4.28064	84357105	51.4057	2.71732	2.83863	16.51	38.46		0.2	0.2022	0.0251		2.408			1.13624e+06	-1.30721	-1.73212	-0.444984	-0.899132	-0.706701	-0.6664
29	Ethiopia	2009	912.108	4.64983	86755585	51.7503	2.74226	2.80358	16.91	37.293			0.2521	0.0252		2.387			1.13624e+06	-1.29825	-1.64107	-0.556845	-0.931927	-0.832282	-0.704722
29	Ethiopia	2010	1010.02	5.46637	89237791	52.1456	2.77457	2.82098	17.319	36.528						2.336		33.2	1.13624e+06	-1.34486	-1.6351	-0.482412	-0.848106	-0.807519	-0.694109
29	Ethiopia	2011	1114.05	4.46898	91817929	52.5837	2.81179	2.8503	17.735	35.846	10.8	6.3			33.9	2.311			1.13624e+06	-1.36264	-1.50696	-0.5145	-0.994923	-0.741804	-0.667877
29	Ethiopia	2012	1191.44	4.5396	94451280	53.0551	2.85281	2.82766	18.16	34.845						2.292			1.13624e+06	-1.30891	-1.56427	-0.450274	-1.05004	-0.677318	-0.608587
29	Ethiopia	2013	1261.11	4.07507	97084366	53.5424	2.8916	2.74962	18.575	33.938	23.1					2.25			1.13624e+06	-1.31303	-1.40731	-0.618144	-1.13567	-0.649538	-0.501512
29	Ethiopia	2014	1488.63	4.03364	99746766	54.0388	2.92604	2.70543	18.998	33.554	15.5				41.2	2.412			1.13624e+06	-1.28441	-1.33939	-0.436862	-1.07841	-0.468451	-0.447899
29	Ethiopia	2015	1630.88	3.82317	102471895	54.5199	2.96024	2.69539	19.428	33.428		0.3				2.573		35	1.13624e+06	-1.29823	-1.49819	-0.659599	-1.03646	-0.510985	-0.453527
29	Ethiopia	2016	1848.66	3.60033	105293228	54.9846	2.9952	2.71605	19.866	33.315	27.7	0.33			62.4	2.735			1.13624e+06	-1.40238	-1.61981	-0.660469	-1.10001	-0.494182	-0.42089
29	Ethiopia	2017	1987.97	3.45336	108197950	55.4409	3.03047	2.72133	20.31	33.059			0.8286			2.896	51.7712		1.13624e+06	-1.43252	-1.67986	-0.711776	-1.0156	-0.454396	-0.559761
29	Ethiopia	2018	2116.85	3.30819	111129438	55.8517	3.06692	2.67332	20.763	32.996			0.7135	0.0769		3.058			1.13624e+06	-1.16601	-1.27962	-0.624305	-0.971508	-0.428049	-0.482024
29	Ethiopia	2019	2273.73	3.23809	114120594	56.2104	3.10388	2.65601	21.225	33.123	49.8				73.6	3.219			1.13624e+06	-1.05924	-1.30507	-0.623708	-0.897398	-0.468411	-0.410456
29	Ethiopia	2020	2376.64		117190911	56.5567	3.1301	2.65486	21.695	32.78			0.7844	0.1059		4.126			1.13624e+06	-1.03582	-1.75768	-0.550458	-0.959099	-0.392208	-0.364881
30	Fiji	1980			644582	57.5043	2.60743	2.4695	37.769	34.038		2.8139		0.448					18270
30	Fiji	1981			660630	57.7253	2.63362	2.45919	37.919	33.851		2.7461							18270
30	Fiji	1982			676967	57.8761	2.65441	2.44286	38.07	33.522				0.494					18270
30	Fiji	1983			693593	57.9745	2.67419	2.42628	38.221	33.121									18270
30	Fiji	1984			710561	58.0474	2.69674	2.41695	38.372	32.732									18270
30	Fiji	1985			727461	58.0855	2.73018	2.35056	38.523	32.001									18270
30	Fiji	1986			742658	58.0552	2.79752	2.06753	38.675	30.956									18270
30	Fiji	1987			754778	58.0232	2.83613	1.6188	39.327	30.653									18270
30	Fiji	1988			764370	58.0256	2.82357	1.26283	40.085	30.049									18270
30	Fiji	1989			772704	58.0328	2.81136	1.08441	40.845	29.538				0.358					18270
30	Fiji	1990	3917.42		780430	58.101	2.80006	0.9949	41.611	29.177	95.3								18270
30	Fiji	1991	3918.45		784832	58.2451	2.79264	0.562463	42.381	28.584	94.5					4.911			18270
30	Fiji	1992	4241.27		786859	58.4618	2.79193	0.257939	43.156	27.946				0.472		4.655			18270
30	Fiji	1993	4421.14		789198	58.7649	2.79904	0.296817	43.933	27.249	97.6					4.778			18270
30	Fiji	1994	4736.21		790803	59.1456	2.81328	0.203164	44.713	26.588	96.2			0.376		4.696			18270
30	Fiji	1995	4947.39		792246	59.5817	2.83422	0.182306	45.496	26.266	96.2					4.778			18270
30	Fiji	1996	5251.34		796538	60.0605	2.86107	0.540289	46.282	26.001	96.3					4.716			18270	0.152574	0.830569	-0.124193	0.0303032	0.323475	0.659303
30	Fiji	1997	5172.21		804572	60.5819	2.91963	1.00356	46.732	25.386	96.2			0.476		4.929			18270
30	Fiji	1998	5237.39		813947	61.1217	3.00756	1.15848	47.123	24.813	96.7			0.357		4.82			18270	0.226075	0.856275	-0.0990643	0.0419005	0.343518	0.663798
30	Fiji	1999	5712.09		823422	61.6449	3.09987	1.15736	47.515	24.562	96.4	2.6	1.9546	0.3361		4.599			18270
30	Fiji	2000	5679.52	3.42441	832509	62.1284	3.19432	1.09752	47.908	24.34	96.9					4.912			18270	-0.346214	0.301403	-0.142842	-0.316573	-0.276727	0.630552
30	Fiji	2001	5861.59	2.90547	841320	62.5437	3.289	1.05281	48.3	24.289	98.4					4.798			18270
30	Fiji	2002	6081.48	2.9835	849891	62.9109	3.38061	1.0136	48.692	24.267	96.9					4.762		38.1	18270	0.0286506	0.473941	0.301497	0.149916	0.00690797	0.610876
30	Fiji	2003	6202.11	2.97298	858306	63.2465	3.47557	0.985257	49.085	24.242	96.7		2.0341	0.4656		4.829			18270	0.0666418	0.452653	0.0618914	-0.282602	0.00997454	0.276082
30	Fiji	2004	6641.24	3.25769	866694	63.5425	3.58258	0.972529	49.479	24.067	97	2.1				4.7			18270	-0.0370266	0.38996	-0.473164	-0.727015	0.0683884	0.290087
30	Fiji	2005	6832.57	3.25657	874923	63.822	3.69541	0.944991	49.871	23.796	97.2	2.09				3.89			18270	0.0493086	0.386921	-0.0411449	-0.399359	0.103356	-0.224627
30	Fiji	2006	7107.58	3.34798	883083	64.0773	3.81363	0.928331	50.264	24.051	99.3					3.956			18270	-0.325201	-0.034058	-0.0133449	-0.383677	0.0516839	0.184131
30	Fiji	2007	7176.1	3.41515	890648	64.2946	3.93736	0.853009	50.657	23.859	99					4.117			18270	-0.650256	0.0618768	-0.539551	-0.372163	-0.62116	0.121461
30	Fiji	2008	7339.14	3.18467	896731	64.4693	4.0375	0.680664	51.146	23.614	98.8	2.1	2.1102	0.3986	100	4.166		40.4	18270	-0.704701	-0.0669487	-1.04642	-0.700912	-0.574613	0.0983418
30	Fiji	2009	7246.21	3.53588	901383	64.6083	4.11351	0.517432	51.658	23.172	99.8	2.1	2.2926	0.4358		4.325			18270	-0.910687	-0.272886	-1.17473	-0.971094	-0.86508	-0.154777
30	Fiji	2010	7518.39	3.41664	905169	64.7356	4.20026	0.419142	52.171	22.664	99.7					4.308			18270	-1.10636	-0.190828	-0.915537	-0.564226	-0.744325	-0.159898
30	Fiji	2011	7854.57	3.14294	908355	64.8514	4.30779	0.35136	52.683	22.126	99.6	2.19				4.41			18270	-1.09306	-0.0712882	-0.898822	-0.451289	-0.711457	0.108836
30	Fiji	2012	8393.26	3.26555	911059	64.9343	4.42995	0.297239	53.196	21.925	99.3					4.425			18270	-0.978678	-0.0677748	-1.04925	-0.587406	-0.671126	0.181172
30	Fiji	2013	9036.77	3.20041	913453	64.9662	4.55716	0.262426	53.706	21.835	98.8	2.19	2.9032	0.8156		4.318		36.7	18270	-0.909593	-0.0510277	-1.03032	-0.525647	-0.725795	0.195707
30	Fiji	2014	10738.3	3.3686	915560	64.9659	4.68686	0.230398	54.216	21.683	99.7	1.85				4.277			18270	-0.176621	0.553165	-0.401605	-0.256008	-0.514017	0.385207
30	Fiji	2015	11755.1	3.32469	917200	64.988	4.78396	0.178965	54.726	21.45	99.9	1.87	3.0175	0.86		4.286			18270	0.0277928	0.580309	-0.292021	-0.218077	-0.338021	0.424589
30	Fiji	2016	11999.7	3.2798	918371	65.0402	4.86628	0.12759	55.235	21.05	99.8	2				4.32			18270	0.0285748	0.917815	-0.235702	-0.21817	-0.0571764	0.380507
30	Fiji	2017	12822	3.1869	919019	65.093	4.99348	0.0705348	55.742	20.55						4.261			18270	0.122858	0.619655	0.282522	0.0788749	-0.0480079	0.686593
30	Fiji	2018	13629.2	3.42046	918996	65.1529	5.15704	-0.0025027	56.248	20.187			3.3752			4.315			18270	0.130464	0.862233	0.824066	0.0527508	0.214772	0.741561
30	Fiji	2019	13800.2	3.81607	918465	65.2167	5.34294	-0.0577971	56.75	19.962			3.9596			4.442		30.7	18270	0.0214207	0.77767	0.810355	0.0488829	0.466518	0.727741
30	Fiji	2020	11567.5		920422	65.274	5.53925	0.212846	57.247	19.628						4.794			18270	0.0330939	0.681053	0.545305	-0.0963415	0.221826	0.643417
31	Finland	1980			4779535	67.7151	11.9767	0.311078	71.727	13.2		15.6							338150
31	Finland	1981			4799964	67.865	12.1133	0.426516	72.528	13.2									338150
31	Finland	1982			4826933	67.9926	12.2339	0.560286	73.373	13.7									338150
31	Finland	1983			4855787	68.0597	12.3507	0.595991	74.202	13.8									338150
31	Finland	1984			4881803	68.1253	12.3949	0.534343	75.015	13.3									338150
31	Finland	1985			4902206	68.105	12.4843	0.417069	75.808	12.8		14							338150
31	Finland	1986			4918154	67.9719	12.6795	0.324795	76.567	12.3									338150
31	Finland	1987			4932123	67.8296	12.8625	0.283627	77.291	12.1								22.2	338150
31	Finland	1988			4946481	67.62	13.0438	0.290689	78	12.8									338150
31	Finland	1989			4964371	67.4162	13.2235	0.361019	78.691	12.8									338150
31	Finland	1990	18147.1		4986431	67.2972	13.3861	0.443382	79.367	13.1	98.8	12.5		2.8922					338150
31	Finland	1991	17560.3		5013740	67.2127	13.5428	0.546172	79.843	13		11.2		2.982		6.5		22.9	338150
31	Finland	1992	17271.4		5041992	67.1349	13.6881	0.56191	80.128	13.2	98.6	11		3.055		11.6			338150
31	Finland	1993	17479		5066447	67.0316	13.8336	0.483854	80.409	12.8	98.6	10		3.1301	100	16.2			338150
31	Finland	1994	18479.9		5088333	66.894	14.0146	0.431049	80.688	12.8	98.5	10		3.2071		16.43			338150
31	Finland	1995	19588.1		5107790	66.7527	14.2185	0.381655	80.963	12.3	98.5	9.3	12.942	2.1866		17		23.5	338150
31	Finland	1996	20088.3		5124573	66.6691	14.4003	0.328038	81.223	11.8	98.4	9.2	13.5089	2.255		15.57			338150	1.5177	1.41272	1.725	1.54816	1.90792	2.20687
31	Finland	1997	21794.9		5139835	66.6747	14.5522	0.297377	81.466	11.5	98.4	7.9	14.0932	2.2899		14.97			338150
31	Finland	1998	23578		5153498	66.7809	14.6647	0.265473	81.707	11.1	98.3	7.8	14.5945	2.3156		13.21			338150	1.4673	1.47339	1.94986	1.76139	1.95208	2.19966
31	Finland	1999	24767.3		5165474	66.8939	14.7723	0.232116	81.946	11.1	98.4	7.6	15.0208	2.3959		11.69			338150
31	Finland	2000	26788.4	7.09253	5176209	66.9284	14.9189	0.207607	82.183	11	99.9	7.54	10.968	2.4934		11.13		27.2	338150	1.59303	1.72011	2.02972	1.78255	1.95341	2.36824
31	Finland	2001	27800.1	7.2509	5188008	66.9189	15.0795	0.227687	82.368	10.8	99.9	7.46	16.1185	2.4936		10.29			338150
31	Finland	2002	28605.1	7.6277	5200598	66.8831	15.2484	0.242381	82.503	10.7	99.9	7.35	16.611	2.5206		10.42			338150	1.5529	1.75318	2.0964	1.81565	1.90389	2.36901
31	Finland	2003	29052.8	7.93805	5213014	66.8247	15.4595	0.238457	82.638	10.9	99.9	7.24	17.0796	2.5569		10.47		27.7	338150	1.57246	1.68702	2.19302	1.82632	1.95863	2.37412
31	Finland	2004	31201.9	8.05913	5228172	66.7302	15.7243	0.29035	82.772	11	99.8	7.1	12.4473	2.5835	99.8	10.36		27.9	338150	1.78361	1.61963	2.14714	1.78043	1.93989	2.41011
31	Finland	2005	32051.8	8.28796	5246096	66.7029	15.9372	0.342249	82.905	11	99.9	7.05	12.8995	2.9913		8.38		27.6	338150	1.6871	1.59495	2.12396	1.66159	1.95094	2.31472
31	Finland	2006	34450.1	8.28412	5266268	66.5987	16.235	0.383777	83.037	11.2	99.8	6.99	13.5157	3.0262		7.72		28	338440	1.49407	1.50111	2.16719	1.60182	1.95951	2.45411
31	Finland	2007	37842.6	8.08359	5288720	66.5349	16.4879	0.42543	83.168	11.1	99.8	6.73	13.7494	3.0351		6.85		28.3	338420	1.46023	1.4887	1.9674	1.54888	1.89685	2.38948
31	Finland	2008	40083.7	8.34311	5313399	66.565	16.6308	0.465549	83.299	11.2	99.8	6.57	13.5137	3.0618		6.37		27.8	338420	1.46308	1.44587	2.04058	1.61093	1.91038	2.32085
31	Finland	2009	37974.3	9.16122	5338871	66.4535	16.881	0.478246	83.429	11.3	99.8	6.25	13.9318	3.0861		8.25		27.5	338420	1.46527	1.45967	2.22526	1.80946	1.96257	2.24072
31	Finland	2010	38955.9	9.14203	5363352	66.1826	17.2603	0.457495	83.77	11.4	99.8	5.85	14.257	3.2653		8.39		27.7	338420	1.48671	1.42361	2.22369	1.8731	1.96125	2.15167
31	Finland	2011	40916.8	9.22303	5388272	65.691	17.8222	0.463559	84.313	11.1	99.8	5.52	14.4892	3.2635		7.78		27.6	338420	1.50755	1.39347	2.23498	1.81333	1.93954	2.19192
31	Finland	2012	40873.1	9.5858	5413971	65.107	18.4501	0.475809	84.841	11	99.8	5.3	14.6192	3.2854		7.69		27.1	338420	1.6007	1.40077	2.20998	1.82159	1.94403	2.22685
31	Finland	2013	41493.1	9.80535	5438972	64.5046	19.0726	0.460724	85.125	10.7	99.7	4.87	14.6031	3.2966		8.19		27.2	338420	1.57371	1.38517	2.18106	1.84167	1.95566	2.20017
31	Finland	2014	41757.4	9.78115	5461512	63.9327	19.6645	0.41356	85.175	10.5	99.7	4.53	14.6757	3.3922		8.66		26.8	338420	1.54195	1.2822	2.02587	1.87766	2.12478	2.15948
31	Finland	2015	42497.7	9.64524	5479531	63.4348	20.2073	0.329384	85.225	10.1	99.7	4.35	21.337	3.3309		9.38		27.1	338446	1.54361	1.04059	1.86952	1.83147	2.08255	2.2565
31	Finland	2016	44934.4	9.37796	5495303	63.0289	20.6821	0.287421	85.275	9.6	99.6	3.97	21.547	4.5343		8.82		27.1	338450	1.53179	0.999086	1.87093	1.81436	2.03925	2.22835
31	Finland	2017	47570.1	9.1267	5508214	62.656	21.1439	0.234671	85.325	9.1	99.6	3.28	21.9258	4.5885		8.64		27.4	338450	1.55936	1.08091	2.00965	1.81798	2.05711	2.20337
31	Finland	2018	49580.6	9.03609	5515525	62.3163	21.6133	0.132641	85.382	8.6	99.6	3.61	22.308	4.6404		7.36		27.3	338450	1.57692	0.908359	2.04713	1.78458	2.0691	2.20732
31	Finland	2019	51810	9.15348	5521606	62.063	22.0598	0.110192	85.446	8.3	99.5					6.69		27.7	338460	1.56485	0.851657	1.99905	1.84963	2.04878	2.15014
31	Finland	2020	52290.8		5529543	61.8486	22.4901	0.143641	85.517	8.4	99.6					7.76			338460	1.61404	1.0051	1.93922	1.86053	2.06626	2.20197
32	Ghana	1980			11865246	51.7642	2.6071	2.99045	31.163	44.838									238540
32	Ghana	1981			12212960	51.9079	2.43823	2.88841	31.388	44.955									238540
32	Ghana	1982			12584976	51.9556	2.35648	3.0006	31.614	44.766									238540
32	Ghana	1983			12984131	51.9133	2.33513	3.12242	31.842	44.842									238540
32	Ghana	1984			13342487	51.6836	2.34002	2.72255	32.209	44.922				0.067					238540
32	Ghana	1985			13651443	51.3164	2.37108	2.28918	32.896	44.329		1.567							238540
32	Ghana	1986			13971682	50.9661	2.41199	2.31873	33.591	43.752									238540
32	Ghana	1987			14310790	50.6947	2.45686	2.39812	34.293	43.033				0.049				35.3	238540
32	Ghana	1988			14671677	50.565	2.50138	2.49051	35.004	42.043	40.1				82.8			36	238540
32	Ghana	1989			15052447	50.5555	2.55098	2.56217	35.719	41.088				0.043					238540
32	Ghana	1990	1575.15		15446982	50.6216	2.60731	2.58731	36.441	40.372		1.46							238540
32	Ghana	1991	1671.52		15843471	50.716	2.66718	2.53438	37.17	39.613						3.49		38.4	238540
32	Ghana	1992	1732.41		16241548	50.9125	2.72923	2.48152	37.905	38.744						4.7			238540
32	Ghana	1993	1814.57		16643633	51.2335	2.79061	2.44551	38.644	37.909	43.8				85.7	5.266			238540
32	Ghana	1994	1869.85		17040854	51.6156	2.849	2.35859	39.39	36.763	43.8				85.7	5.881			238540
32	Ghana	1995	1942.2		17438874	52.0507	2.90787	2.30882	40.14	36.171						6.451			238540
32	Ghana	1996	2021.82		17844010	52.5142	2.97064	2.2966	40.896	35.415				0.062		7.026			238540	-0.207235	-0.234504	-0.119934	-0.343818	-0.233578	-0.33995
32	Ghana	1997	2093.25		18268040	53.0279	3.03285	2.34852	41.654	35.258						7.625			238540
32	Ghana	1998	2163.41		18714708	53.5931	3.09306	2.41567	42.418	35.267	44.3				88.7	8.2		40.1	238540	-0.1872	-0.136477	-0.219086	-0.220614	-0.439806	-0.329743
32	Ghana	1999	2235.24		19176791	54.101	3.14949	2.4391	43.184	35.418	44.3				87.5	10.1			238540
32	Ghana	2000	2311.55	2.79088	19665502	54.5269	3.19358	2.51652	43.929	35.865						10.46	57.8975		238540	0.0706235	-0.359382	0.0335263	-0.001808	0.0787327	-0.0959862
32	Ghana	2001	2393.65	3.17253	20195577	54.9619	3.22264	2.65977	44.601	35.635						9.492			238540
32	Ghana	2002	2471.48	2.88821	20758326	55.4063	3.24204	2.74838	45.275	35.344				0.09		8.519			238540	0.0284165	-0.159934	-0.0885787	-0.508186	0.0232138	-0.34279
32	Ghana	2003	2580.31	2.8323	21329514	55.8113	3.25596	2.71443	45.951	34.939	47.1				91.9	7.541			238540	0.271764	0.0291866	-0.296099	-0.280945	0.00786069	-0.311427
32	Ghana	2004	2724.27	2.77141	21906444	56.1791	3.26118	2.66891	46.63	34.535			0.9264	0.1523		6.574			238540	0.117705	0.040791	-0.356408	-0.380256	-0.126287	-0.279528
32	Ghana	2005	2897.37	3.64266	22496951	56.4988	3.25654	2.65989	47.308	34.885		0.9				5.609		42.8	238540	0.197485	0.169719	-0.215352	-0.183413	-0.134525	-0.368746
32	Ghana	2006	3095.15	3.68296	23098586	56.7834	3.24846	2.63916	47.988	34.124	49.7				92.1	4.64			238540	0.407593	0.00639619	0.0251036	-0.107714	0.0564966	-0.0141816
32	Ghana	2007	3231.66	3.81369	23708320	57.0616	3.23802	2.60546	48.669	33.561	55.2			0.0725	96.1	4.865			238540	0.49732	-0.0730613	0.0853534	-0.112005	0.0392334	0.0381477
32	Ghana	2008	3503.71	3.89917	24326087	57.317	3.21952	2.57233	49.351	33.206	58.7		0.969	0.0787	90.1	4.975			238540	0.431884	-0.029516	-0.0330385	-0.111345	-0.062382	-0.0774585
32	Ghana	2009	3604.43	4.4222	24950762	57.5242	3.19337	2.5355	50.031	32.982		0.9	1.192	0.0841		5.243			238540	0.498016	0.0278358	-0.127615	0.0372003	-0.0423569	-0.00998761
32	Ghana	2010	3839.89	4.25117	25574719	57.6599	3.16641	2.47	50.713	33.004			1.0608	0.0938		5.38	71.4971		238540	0.514765	0.0260932	-0.105486	0.0535485	-0.0332934	0.0142805
32	Ghana	2011	4362.59	4.71008	26205941	57.7377	3.14067	2.43818	51.394	32.957	67.2	0.9		0.0979	96.4	4.223			238540	0.484658	0.167112	-0.0929448	0.0817165	-0.00314408	-0.0291263
32	Ghana	2012	4877.58	4.03214	26858762	57.7898	3.11833	2.4606	52.073	32.885				0.0956		3.225		42.4	238540	0.431352	0.130695	-0.0925012	0.0985033	0.0166695	-0.126569
32	Ghana	2013	5118.24	4.62301	27525597	57.838	3.1086	2.45243	52.748	32.535				0.1026		2.17			238540	0.438855	0.0606061	-0.136945	0.0618108	0.154276	-0.0965914
32	Ghana	2014	5376.31	4.10045	28196358	57.904	3.11872	2.40764	53.419	31.834	73.7		1.3739	0.1108	90.5	4.495			238540	0.461646	-0.106808	-0.311549	-0.0476707	0.0636723	-0.194919
32	Ghana	2015	5021.79	4.62171	28870939	58.0033	3.13823	2.36427	54.086	31.713			2.0017	0.1172		6.81			238540	0.488429	-0.0320993	-0.288248	-0.0906599	0.138807	-0.186141
32	Ghana	2016	4811.57	3.46158	29554303	58.1547	3.16441	2.33938	54.749	30.527			2.116	0.127	97.5	5.106		43.5	238540	0.583631	-0.130929	-0.222266	-0.289218	0.050368	-0.155562
32	Ghana	2017	4929.57	3.35796	30222262	58.3688	3.20619	2.23495	55.407	28.978	78.1		2.3406	0.092	97.6	3.37			238540	0.596758	0.0918345	-0.162352	-0.172003	0.128547	-0.229119
32	Ghana	2018	5247.69	3.48866	30870641	58.587	3.26225	2.12268	56.06	29.025	78.9		4.5524	0.148	97.1	3.429	79.0396		238540	0.549477	-0.0255168	-0.29732	-0.132536	0.0699951	-0.115018
32	Ghana	2019	5571.56	3.41859	31522290	58.7811	3.33205	2.08893	56.707	28.572			2.711	0.1064	97.4	3.463			238530	0.549909	0.134412	-0.265316	-0.169835	0.0377789	-0.0877755
32	Ghana	2020	5551.79		32180401	59.0129	3.40551	2.06627	57.349	28.038			3.6202	0.1701		3.774	80.38		238530	0.554173	0.184312	-0.165587	-0.117156	-0.0520716	-0.105029
33	Greece	1980			9642505	63.0445	13.1264	0.98222	69.343	15.4	99.29	6.2		2.4					131960
33	Greece	1981			9729350	63.2866	13.1413	0.896616	69.746	14.5	99.37			2.5			90.5123		131960
33	Greece	1982			9789513	63.6285	13.1455	0.616462	69.94	14	99.45			2.6					131960
33	Greece	1983			9846627	64.0269	13.1523	0.581725	70.134	13.5	99.51			2.8					131960
33	Greece	1984			9895801	64.4515	13.1668	0.498157	70.327	12.7	99.6			2.9					131960
33	Greece	1985			9934300	64.9057	13.2009	0.388289	70.518	11.7	99.7	5.5		2.9					131960
33	Greece	1986			9967213	65.3577	13.2695	0.330759	70.709	11.3	99.71	5.3		3.1					131960
33	Greece	1987			10000595	65.773	13.3684	0.334358	70.9	10.6	99.69	5.2		3.3					131960
33	Greece	1988			10036983	66.1412	13.5112	0.363198	71.09	10.7	99.73	5.2							131960
33	Greece	1989			10089498	66.4767	13.7028	0.521851	71.279	10.1	99.77	5.1							131960
33	Greece	1990	13312.4		10196792	66.7896	13.9297	1.05781	71.467	10	99.82	5.1		3.3577					131960
33	Greece	1991	14019.9		10319927	67.0619	14.1862	1.20035	71.635	9.9	99.78	5		3.61		7.65	92.6105		131960
33	Greece	1992	14329.9		10399061	67.2921	14.4621	0.763883	71.757	10	99.78	5		3.7176		7.84			131960
33	Greece	1993	14350.2		10460415	67.4892	14.7638	0.588262	71.878	9.7	99.81	5		3.8083		8.61			131960
33	Greece	1994	14875.1		10512922	67.6907	15.0758	0.500703	71.998	9.9	99.87	4.9		3.8034		8.86			131960
33	Greece	1995	15433.6		10562153	67.9187	15.3785	0.467197	72.119	9.6	99.88	4.9		3.8342		9.06		37	131960
33	Greece	1996	16150.3		10608800	68.114	15.6836	0.440671	72.239	9.5	99.86	4.9		3.8322		9.65			131960	1.00316	0.553864	0.837555	0.537135	1.05352	0.338654
33	Greece	1997	17156.3		10661259	68.2372	16.0012	0.493267	72.358	9.6	99.89	4.9		3.9455		9.57			131960
33	Greece	1998	18034.6		10720509	68.317	16.3138	0.554212	72.478	9.4	99.9	4.8		4.0795		10.84			131960	1.10322	0.771397	0.736908	0.577563	0.77567	0.755532
33	Greece	1999	18464.7		10761698	68.3487	16.6109	0.383471	72.597	9.4	99.93	4.7		4.1825		11.85			131960
33	Greece	2000	19518.9	7.24333	10805808	68.3099	16.9001	0.409042	72.716	9.6	99.94	4.77	2.8847			11.24		34.2	131960	1.01306	0.808356	0.587038	0.736642	0.861045	0.631435
33	Greece	2001	20958.1	7.98784	10862132	68.1916	17.1994	0.519884	72.913	9.4	99.95	4.81	3.0928			10.46	95.9944		131960
33	Greece	2002	22615.9	8.23378	10902022	68.0129	17.5138	0.366566	73.303	9.5	99.96	4.75	3.4345			9.98			131960	1.04802	0.872592	0.776046	0.946032	0.723845	0.403181
33	Greece	2003	23897.7	8.44916	10928070	67.8161	17.8217	0.238643	73.689	9.6	99.98	4.74	3.4516			9.41		32.8	131960	1.15667	0.477636	0.703574	0.987253	0.78971	0.363324
33	Greece	2004	25460.6	8.0939	10955141	67.6076	18.108	0.247414	74.073	9.6	99.97	4.73	3.4409			10.31		33.6	131960	1.19141	0.489336	0.785593	0.836224	0.899134	0.45019
33	Greece	2005	25577.5	8.56467	10987314	67.3512	18.3646	0.293249	74.452	9.8	99.97	4.78	3.4899	4.9494		9.99	93.0443	34.6	131960	1.09757	0.506524	0.709472	0.95865	0.784954	0.351384
33	Greece	2006	28545	8.25867	11020362	67.126	18.5526	0.300332	74.827	10.2	99.99	4.87	3.4236	5.3284		9.01		35.1	131960	0.965483	0.630433	0.628939	0.857742	0.863401	0.357532
33	Greece	2007	29323.5	8.39808	11048473	66.9904	18.6547	0.254758	75.199	10.1	99.98	4.88	3.4379	5.594		8.4	93.9315	34	131960	0.983874	0.523508	0.551543	0.894383	0.859288	0.261931
33	Greece	2008	30856	8.82774	11077841	66.8191	18.7656	0.265458	75.568	10.7	99.97	4.84	3.5126	5.7285		7.76		33.6	131960	0.928212	0.267854	0.577617	0.881062	0.853603	0.126675
33	Greece	2009	30360.8	9.40689	11107017	66.5435	18.9619	0.263026	75.932	10.6	99.95	4.93	3.6437	5.8695		9.62	93.9051	33.6	131960	0.891443	-0.208124	0.615	0.834921	0.646844	0.0628989
33	Greece	2010	27912.7	9.59662	11121341	66.1826	19.2511	0.12888	76.292	10.3	99.96	4.48	3.7637	5.8812		12.71		34.1	131960	0.897718	-0.127207	0.492693	0.642821	0.583896	-0.0625117
33	Greece	2011	25671.5	9.1933	11104899	65.7736	19.6114	-0.147951	76.649	9.6	99.96	4.47	3.8018	5.9234		17.86	97.3687	34.8	131960	0.820455	-0.0986952	0.451735	0.492344	0.533327	-0.101171
33	Greece	2012	24911.1	8.92377	11045011	65.4086	19.95	-0.540753	77.004	9.1	99.91	4.45	3.6693	5.9213		24.44		36.3	131960	0.700791	-0.217249	0.276177	0.521993	0.388232	-0.190378
33	Greece	2013	25986.7	8.36682	10965211	65.1162	20.239	-0.725121	77.355	8.6	99.91	4.24	3.6108	5.9342		27.47		36.1	131960	0.687238	-0.171342	0.357485	0.628218	0.467148	-0.0751005
33	Greece	2014	26625.1	7.90779	10892413	64.8626	20.5225	-0.666113	77.702	8.5	99.93	4.24	3.5361	5.9717		26.49		35.8	131960	0.618778	-0.140446	0.298346	0.326164	0.373848	-0.135704
33	Greece	2015	26760.4	8.06892	10820883	64.645	20.8045	-0.658861	78.046	8.5	99.94	4.25	3.501	5.9914		24.9		36	131960	0.651559	-0.230252	0.175534	0.405676	0.273951	-0.092286
33	Greece	2016	27511.8	8.32109	10775971	64.4228	21.0984	-0.415913	78.387	8.6	99.94	4.2	3.5534	6.2149		23.54		35	131960	0.668566	-0.121599	0.155969	0.144393	0.13106	-0.107779
33	Greece	2017	28604.9	8.10309	10754679	64.2094	21.3726	-0.197783	78.724	8.2	99.93	4.21	3.6331	6.1725		21.49		34.4	131960	0.6585	-0.0735726	0.269768	0.236263	0.0695135	-0.0857192
33	Greece	2018	29617.5	7.95877	10732882	64.0303	21.6186	-0.20288	79.058	8.1	99.9	4.2	3.7019	6.2262		19.29	97.936	32.9	131960	0.732301	0.165944	0.288108	0.412089	0.134333	-0.0306189
33	Greece	2019	31138.6	7.83789	10721582	63.8484	21.8805	-0.105339	79.388	7.8			3.7337	6.3072		17.31		33.1	131960	0.812375	0.181738	0.344786	0.527953	0.179607	0.0386895
33	Greece	2020	28400.1		10698599	63.6412	22.1814	-0.214592	79.715	7.9						16.31			131960	0.966738	0.131214	0.437608	0.550262	0.315228	0.0557941
34	Grenada	1980			94838	54.1505	7.00778	-0.425085	32.912	28.112		5.7714					98.4		340
34	Grenada	1981			95222	54.7214	6.99684	0.404083	32.978	25.424									340
34	Grenada	1982			96534	55.4781	6.92291	1.36843	33.028	26.872									340
34	Grenada	1983			98177	56.0852	6.81528	1.68767	33.078	28.385									340
34	Grenada	1984			99618	56.544	6.71515	1.45709	33.128	27.794				0.49			98.6		340
34	Grenada	1985			100576	56.8103	6.66063	0.957079	33.177	29.776									340
34	Grenada	1986			100893	56.8042	6.64665	0.314689	33.227	30.979									340
34	Grenada	1987			100599	56.6092	6.66859	-0.291823	33.277	31.358									340
34	Grenada	1988			99877	56.4066	6.72574	-0.720289	33.327	28.378				0.553					340
34	Grenada	1989			99224	56.2586	6.7917	-0.655951	33.377	29.11									340
34	Grenada	1990	4594.36		99047	56.1607	6.8412	-0.178544	33.427	27.981		8		0.5	100				340
34	Grenada	1991	4781.22		99758	56.2722	6.88366	0.715277	33.503	27.708									340
34	Grenada	1992	4787.04		101040	56.4786	6.93438	1.27692	33.744	26.074									340
34	Grenada	1993	4751.24		102173	56.5849	7.01262	1.1151	33.985	24.156		8.1778		0.578					340
34	Grenada	1994	4887		103174	56.631	7.1205	0.974943	34.227	23.241							98.6		340
34	Grenada	1995	5052.34		104060	56.7466	7.25495	0.855077	34.47	22.517	100	5.5		0.65					340
34	Grenada	1996	5332.91		104846	56.9047	7.42235	0.752495	34.714	22.129		5.27							340	0.614711	0.914663	0.644922	0.547132	0.425557	0.869897
34	Grenada	1997	5659.01		105549	57.1041	7.6183	0.668269	34.959	21.796				0.4035					340
34	Grenada	1998	6356.12		106200	57.444	7.84181	0.614881	35.204	19.107	99								340	0.724685	0.954443	0.652146	0.536848	0.421897	0.883366
34	Grenada	1999	6850.15		106823	57.8688	8.09513	0.584915	35.45	18.051	99		3.8477	0.5762	98				340
34	Grenada	2000	7306.11	5.35886	107432	58.3569	8.37041	0.568483	35.698	18.184	100	6.2	3.5603	0.5642					340	0.715228	1.01926	0.618823	0.515273	0.341132	0.861538
34	Grenada	2001	7285.34	5.62457	107936	59.0644	8.56901	0.468037	35.919	17.619			3.5465	0.562					340
34	Grenada	2002	7632.35	6.1757	108231	60.0396	8.72624	0.272937	35.913	17.385	100	6.9	3.5328	0.5598	99				340	0.78568	0.923412	0.568054	0.456946	0.359068	0.85021
34	Grenada	2003	8479.68	5.28486	108740	61.0875	8.8615	0.469188	35.907	17.214	100	5.7	3.5192	0.5577	99				340	0.764794	0.88552	0.576518	0.439084	0.337395	0.85412
34	Grenada	2004	8589.63	5.36568	109516	62.108	8.91555	0.711095	35.901	17.24							98.6		340	0.569067	0.879428	0.560766	0.287877	0.280416	0.759358
34	Grenada	2005	9967.95	5.1446	110254	63.0755	8.953	0.671614	35.895	17.349	100	4.1			100				340	0.525194	0.415122	0.388381	0.362457	0.378238	0.74359
34	Grenada	2006	9799.74	5.11352	110988	63.9457	8.97529	0.663529	35.889	17.492			3.7941	0.6578					340	0.720977	0.391093	0.390622	0.531951	0.259323	0.708866
34	Grenada	2007	10610.4	5.23868	111725	64.7007	8.98236	0.661841	35.883	17.642	98.8	2.6			100				340	0.794786	0.384942	0.31842	0.416656	0.191249	0.441428
34	Grenada	2008	10843.3	5.3862	112478	65.3338	8.98216	0.671715	35.877	17.776		2.6							340	0.820473	0.387723	0.238422	0.217184	0.127722	0.375134
34	Grenada	2009	10121.7	5.43471	113249	65.8484	8.98547	0.683129	35.871	17.877	100	2.4							340	0.823061	0.392209	0.238488	0.239426	0.157519	0.404831
34	Grenada	2010	10120.4	5.41881	114039	66.251	9.00744	0.695156	35.865	17.927									340	0.791173	0.51838	0.190468	0.272229	0.118389	0.475884
34	Grenada	2011	10330.1	5.80423	114918	66.5022	9.03209	0.767834	35.859	17.918	100	3.6							340	0.785192	0.360115	0.278968	0.22666	0.172344	0.462857
34	Grenada	2012	10349	5.82236	115912	66.6386	9.05252	0.861245	35.869	17.897	99	3.58							340	0.747503	0.492649	0.322764	0.251318	0.186642	0.446905
34	Grenada	2013	10995.6	5.62653	116945	66.7372	9.0838	0.887246	35.896	17.836	99	3.81							340	0.770249	0.426174	0.274029	0.24843	0.19968	0.450267
34	Grenada	2014	12039.2	4.77354	117972	66.802	9.13094	0.874357	35.938	17.743	99	3.8					98.6		340	0.906165	0.774569	-0.0594612	0.178318	-0.137728	0.313031
34	Grenada	2015	13036.6	4.64676	118980	66.8447	9.19108	0.85081	35.997	17.605	99	3.78							340	0.806075	0.790708	-0.156653	0.10664	0.209968	0.561566
34	Grenada	2016	13810.4	4.4391	119966	66.7818	9.26221	0.825296	36.072	17.419	99.3	3.58							340	0.817104	1.01893	-0.121551	0.0711827	0.653644	0.584479
34	Grenada	2017	14870	4.65701	120921	66.6297	9.33754	0.792907	36.164	17.191	100	3.57	3.0568	1.4067					340	0.74432	1.00916	-0.137148	-0.0337182	0.491692	0.492718
34	Grenada	2018	15769.7	4.57647	121838	66.4715	9.43056	0.755485	36.272	16.92			6.2837	1.4363					340	0.493365	0.985475	-0.206633	-0.2738	0.280941	0.403091
34	Grenada	2019	16043.5	4.96524	122724	66.3076	9.55033	0.724564	36.396	16.617									340	0.680548	0.953555	-0.0960838	-0.289396	0.208474	0.369499
34	Grenada	2020	13897		123663	66.1807	9.6856	0.762219	36.537	16.288									340	0.690307	1.03757	0.0282526	-0.114809	0.353859	0.386905
35	Guatemala	1980			6890346	51.3496	2.83455	2.49465	38.724	43.353									108890
35	Guatemala	1981			7071186	51.2857	2.86084	2.59069	39.047	43.039									108890
35	Guatemala	1982			7262658	51.1513	2.91438	2.67177	39.37	42.717									108890
35	Guatemala	1983			7462585	50.9967	2.99155	2.7156	39.695	42.29									108890
35	Guatemala	1984			7669863	50.9295	3.05188	2.73969	40.021	41.242	35			0.47					108890
35	Guatemala	1985			7884034	50.9197	3.10099	2.75409	40.347	40.423									108890
35	Guatemala	1986			8104921	50.9308	3.15567	2.76317	40.674	40.096		1.7212						58.3	108890
35	Guatemala	1987			8332446	50.9449	3.22019	2.76856	41.002	40.018	29.1				37.9				108890
35	Guatemala	1988			8566331	50.9622	3.29273	2.76825	41.332	40.036				0.26					108890
35	Guatemala	1989			8805995	50.9946	3.36808	2.75932	41.661	39.742		0.8778						59.6	108890
35	Guatemala	1990	3319.97		9050115	51.0584	3.44108	2.73447	41.992	39.171		1.1		0.78					108890
35	Guatemala	1991	3463.39		9296814	51.1397	3.51524	2.68943	42.323	38.65						2.656			108890
35	Guatemala	1992	3617.51		9544055	51.2336	3.59239	2.62467	42.655	38.418						2.638			108890
35	Guatemala	1993	3751.76		9790619	51.3476	3.66792	2.55062	42.987	38.069		1.1		0.25		2.669			108890
35	Guatemala	1994	3888.39		10037522	51.4723	3.71091	2.49056	43.32	37.794						2.676	64.2116		108890
35	Guatemala	1995	4065.42		10286786	51.6107	3.72421	2.45299	43.654	37.349	34.8			1.1	56	2.664			108890
35	Guatemala	1996	4161.11		10536942	51.7688	3.74179	2.40272	43.989	36.766		0.98				2.723			108890	-0.23527	-1.01341	-0.454697	-0.309773	-1.12649	-0.856944
35	Guatemala	1997	4314.64		10788362	51.9484	3.76529	2.35806	44.323	36.228				0.933		2.699			108890
35	Guatemala	1998	4474.15		11046215	52.1575	3.78955	2.36199	44.659	35.777						2.694			108890	-0.195096	-0.66972	-0.354707	-0.154735	-1.04127	-0.866168
35	Guatemala	1999	4601.41		11311078	52.3794	3.8128	2.36948	44.995	34.914	40.4			0.8751	64.1	2.733			108890
35	Guatemala	2000	4758.25	5.39686	11589761	52.5721	3.83856	2.43394	45.332	34.505	41.4					2.75		54.2	108890	-0.285945	-0.768334	-0.561387	-0.288512	-0.885792	-0.83089
35	Guatemala	2001	4860.75	6.07016	11871565	52.7645	3.86446	2.4024	45.668	34.143	41.4					2.793			108890
35	Guatemala	2002	5009.59	6.01308	12147518	53.0198	3.8899	2.29788	46.005	33.227	41.4	0.5			84.3	2.767	69.1017		108890	-0.358616	-0.834293	-0.563065	-0.165765	-0.990892	-0.660022
35	Guatemala	2003	5126.23	6.15314	12415334	53.3503	3.9182	2.18075	46.318	32.249						2.81			108890	-0.483628	-0.774797	-0.570836	-0.349703	-1.10094	-0.737128
35	Guatemala	2004	5314.82	6.26183	12682108	53.7474	3.95046	2.12599	46.616	31.397						2.97			108890	-0.324404	-0.808035	-0.809397	-0.226334	-1.0621	-0.619751
35	Guatemala	2005	5544.68	6.14832	12948292	54.1855	3.98675	2.07717	46.913	30.438		0.7				3.053			108890	-0.359379	-0.835618	-0.798954	-0.500911	-1.04831	-0.684204
35	Guatemala	2006	5900.85	6.36373	13213330	54.6523	4.02498	2.02623	47.21	29.658						3.082		54.6	108890	-0.16879	-0.735239	-0.693938	-0.315376	-1.09776	-0.837903
35	Guatemala	2007	6318.32	6.19193	13477017	55.1475	4.06282	1.97596	47.508	29.195	31.4	0.7				3.14			108890	-0.171276	-0.753425	-0.666811	-0.305537	-1.12105	-0.769334
35	Guatemala	2008	6524.61	6.08126	13739299	55.6662	4.0994	1.92745	47.807	28.43		0.6				3.314			108890	-0.201826	-0.713972	-0.650942	-0.252039	-1.12229	-0.666637
35	Guatemala	2009	6474.8	6.33951	14000190	56.2074	4.13455	1.88106	48.104	27.934	51.5	0.6	0.8698	0.9039	93.2	3.489			108890	-0.250002	-0.925673	-0.711909	-0.216535	-1.01314	-0.533482
35	Guatemala	2010	6618.92	6.12487	14259687	56.7685	4.16794	1.83656	48.403	27.525	52.3	0.6				3.5			108890	-0.303284	-0.852924	-0.723099	-0.172245	-0.944124	-0.540784
35	Guatemala	2011	6910.88	5.96317	14521515	57.3343	4.20274	1.81949	48.701	27.198		0.66				3.095			108890	-0.311965	-0.744141	-0.727108	-0.21161	-1.03141	-0.537248
35	Guatemala	2012	7204.73	6.07308	14781942	57.8858	4.24382	1.7775	49	26.91	58.7	0.61				2.76	78.2649		108890	-0.356139	-0.63382	-0.788484	-0.263001	-1.08392	-0.678763
35	Guatemala	2013	7446.59	5.77189	15043981	58.4246	4.29656	1.75717	49.311	26.336	62.8					3.02	77.0387		108890	-0.366543	-0.674156	-0.727054	-0.287113	-1.09393	-0.639011
35	Guatemala	2014	7758.49	5.88857	15306316	58.9376	4.35723	1.72876	49.634	26.077	67	0.62	0.9435			2.72	81.2859	48.3	108890	-0.337587	-0.655564	-0.762473	-0.28429	-0.956079	-0.756131
35	Guatemala	2015	8194.44	6.00602	15567419	59.4195	4.41957	1.69147	49.971	25.834	65.5	0.58	0.9646		91.3	2.51			108890	-0.346393	-0.65506	-0.739521	-0.307585	-0.936159	-0.759713
35	Guatemala	2016	8221.75	6.07008	15827690	59.8958	4.48687	1.65807	50.319	25.541	69.8		1.0054			2.58			108890	-0.29031	-0.542593	-0.621087	-0.28947	-1.01925	-0.771265
35	Guatemala	2017	8322.22	6.13922	16087418	60.3588	4.56399	1.62765	50.68	24.791	69.6	0.44	1.2025	0.28		2.46			108890	-0.279578	-0.650675	-0.663387	-0.354202	-1.06337	-0.766958
35	Guatemala	2018	8671.44	6.12415	16346950	60.7905	4.65396	1.60039	51.054	23.929			1.2829	0.3549		2.28	80.8107		108890	-0.359746	-0.538354	-0.685639	-0.278796	-1.06165	-0.801235
35	Guatemala	2019	9037.69	6.21161	16604026	61.2122	4.75625	1.56039	51.439	22.858						2.19			108890	-0.332798	-0.573592	-0.694046	-0.319762	-1.08355	-0.896806
35	Guatemala	2020	8849.72		16858333	61.6709	4.85058	1.51999	51.836	21.816			2.2364	1.2407		3.359			108890	-0.37656	-0.418793	-0.686633	-0.255781	-1.08036	-1.11461
36	Guyana	1980			778176	54.0342	3.64603	0.47583	30.488	30.774									214970
36	Guyana	1981			779686	54.7363	3.66205	0.193855	30.396	31.098									214970
36	Guyana	1982			779639	55.5239	3.67824	-0.00602825	30.305	31.247									214970
36	Guyana	1983			778372	56.2637	3.69341	-0.162643	30.215	31.257									214970
36	Guyana	1984			776007	56.9445	3.71214	-0.304302	30.124	31.091				0.165					214970
36	Guyana	1985			772671	57.5575	3.7393	-0.43082	30.033	30.773		3.492		0.168					214970
36	Guyana	1986			768508	58.0965	3.77719	-0.540237	29.943	30.405									214970
36	Guyana	1987			763706	58.5602	3.82477	-0.626807	29.853	30.092									214970
36	Guyana	1988			758450	58.9451	3.87606	-0.690602	29.763	29.851									214970
36	Guyana	1989			752897	59.2458	3.92152	-0.734844	29.673	29.515									214970
36	Guyana	1990	3032.57		747116	59.4713	3.95186	-0.770797	29.583	29.117				0.17					214970
36	Guyana	1991	3338.54		744096	59.6832	3.96454	-0.40504	29.493	28.717						11.954			214970
36	Guyana	1992	3675.07		744998	59.8473	3.95115	0.121148	29.404	28.731						11.9			214970
36	Guyana	1993	4057.81		747189	59.9361	3.91808	0.293663	29.315	28.598		3.1		0.112		11.873			214970
36	Guyana	1994	4483.94		749546	59.9959	3.88428	0.314952	29.226	28.382						11.847			214970
36	Guyana	1995	4794.59		751689	60.0156	3.8488	0.285498	29.137	28.135	93	3.1		0.33		11.884			214970
36	Guyana	1996	5257.63		753571	59.9937	3.81537	0.250057	29.048	27.752		3.87				11.818			214970	0.25401	-0.266414	-0.37873	-0.17373	-0.20385	-0.140642
36	Guyana	1997	5666.52		755211	59.9344	3.79126	0.217394	28.959	27.337	95			0.181		11.827			214970
36	Guyana	1998	5623.02		756697	59.8484	3.78071	0.196573	28.871	26.893	94				90	11.935		45.1	214970	0.390772	0.123369	-0.0366024	-0.0557226	-0.367154	-0.352435
36	Guyana	1999	5860.86		758014	59.7545	3.78285	0.173895	28.782	26.357						11.84			214970
36	Guyana	2000	5903.82	3.18738	759051	59.673	3.79421	0.136711	28.694	25.772	82.9		2.3276	0.4902	80.9	11.89			214970	0.464221	-0.48682	-0.0521482	-0.130214	-0.423615	-0.42088
36	Guyana	2001	6168.28	3.05507	759809	59.624	3.81444	0.0998117	28.606	25.149	93.8	2.9			95.3	11.812			214970
36	Guyana	2002	6331.09	3.19354	760323	59.6291	3.8385	0.0676257	28.518	24.516						11.81			214970	0.542352	-0.56152	-0.179418	-0.346247	-0.517883	-0.261595
36	Guyana	2003	6413.2	3.26884	760562	59.7737	3.88522	0.0314291	28.307	23.9	94				90	11.576			214970	0.428199	-0.436319	-0.0228589	-0.340948	-0.575901	-0.357633
36	Guyana	2004	6689.53	3.4377	760424	60.0624	3.95693	-0.0181461	28.064	23.426	95.9					11.279			214970	0.0669329	-0.554896	-0.0407663	-0.387166	-0.619943	-0.400268
36	Guyana	2005	6771.06	3.7941	759709	60.4274	4.03207	-0.0940707	27.822	22.994	96.7	2.8			90.5	11.027			214970	-0.22886	-0.454966	-0.500309	-0.495724	-0.663848	-0.558262
36	Guyana	2006	7351.02	3.93144	758367	60.9036	4.11159	-0.176803	27.582	22.608	96.6	2.5				10.7			214970	0.0918237	-0.734118	-0.292429	-0.613584	-0.564467	-0.583095
36	Guyana	2007	8112.35	4.28126	756521	61.462	4.20015	-0.243715	27.343	22.295	80.9	1.9			81.4	10.943			214970	0.100956	-0.559687	-0.0136589	-0.620565	-0.457055	-0.592017
36	Guyana	2008	8439.51	4.20242	754150	62.0333	4.29901	-0.313901	27.105	22.031	96					11.301			214970	0.112155	-0.633932	-0.178123	-0.586163	-0.580652	-0.556315
36	Guyana	2009	8834.22	4.35117	751258	62.6032	4.40914	-0.384215	26.869	21.832	88.8	2	1.3227	0.2153	92.1	11.538	84.994		214970	0.092698	-0.629981	-0.18208	-0.623868	-0.555845	-0.539242
36	Guyana	2010	9351.79	4.21898	747932	63.1547	4.53584	-0.443707	26.634	21.705			1.0061	0.6872		11.812			214970	0.0661984	-0.458966	-0.12243	-0.605241	-0.477121	-0.562469
36	Guyana	2011	10092.1	4.17213	744230	63.6655	4.68484	-0.496194	26.4	21.621						12.058			214970	0.0294743	-0.434283	-0.082355	-0.678618	-0.510029	-0.619942
36	Guyana	2012	10640.7	3.70819	743966	64.125	4.83859	-0.0354792	26.4	21.544	97.3					12.333			214970	-0.00228818	-0.499614	-0.100991	-0.626173	-0.518266	-0.761782
36	Guyana	2013	11198.2	3.80231	747420	64.4174	4.98093	0.463194	26.4	21.502	98.3		0.7164			12.64			214970	0.0212311	-0.456607	-0.102908	-0.608323	-0.524389	-0.651675
36	Guyana	2014	11130.5	3.94755	751115	64.5478	5.12631	0.493149	26.414	21.423	85.7	1.72	0.6275		90.7	12.954	85.6397		214970	0.156046	-0.136098	-0.222436	-0.52806	-0.61473	-0.740718
36	Guyana	2015	11382.2	4.02265	755031	64.6347	5.28104	0.520004	26.441	21.31	95.8		0.6972			13.252			214970	0.184091	-0.139651	-0.322604	-0.513476	-0.524587	-0.632807
36	Guyana	2016	11479.5	4.01842	759087	64.6763	5.44108	0.535759	26.482	21.139	94.3	1.71	0.7324			13.475			214970	0.253617	-0.0260627	-0.276813	-0.422597	-0.29632	-0.326904
36	Guyana	2017	12193.6	4.31911	763252	64.6697	5.60588	0.547186	26.538	20.958	96.7		0.7869			13.757			214970	0.277818	-0.0430738	-0.272031	-0.385692	-0.279843	-0.508104
36	Guyana	2018	12669.8	4.90492	785514	65.1945	5.70614	2.875	26.606	20.77	95.1		1.0398	1.819		14.02			214970	0.215664	-0.187761	-0.246903	-0.538146	-0.364798	-0.226386
36	Guyana	2019	13361.6	4.93049	798753	65.3721	5.84799	1.67135	26.689	20.828	95		2.7108			13.52			214970	0.25516	-0.246419	-0.374774	-0.603397	-0.429063	-0.119589
36	Guyana	2020	19439.9		797202	65.0811	6.04709	-0.194366	26.786	20.473	97.6		3.5304	1.4238	89.2	15.589			214970	0.216289	-0.136208	-0.416971	-0.526191	-0.418839	-0.150744
37	Haiti	1980			5646676	55.2326	4.20461	1.97184	20.541	39.952		0.7405							27750
37	Haiti	1981			5760197	55.1304	4.19798	1.99046	20.568	40.068				0.11					27750
37	Haiti	1982			5877684	55.0062	4.18401	2.01911	20.595	40.182							34.7347		27750
37	Haiti	1983			5997739	54.8737	4.16403	2.02198	21.36	39.833									27750
37	Haiti	1984			6119932	54.7424	4.1389	2.01684	22.297	39.649				0.141					27750
37	Haiti	1985			6245539	54.6052	4.10884	2.03165	23.261	39.62		0.7231		0.137					27750
37	Haiti	1986			6375097	54.4602	4.07496	2.05319	24.255	39.503									27750
37	Haiti	1987			6508349	54.3113	4.03787	2.06865	25.277	39.336									27750
37	Haiti	1988			6644959	54.1642	3.99832	2.07727	26.329	39.002				0.143					27750
37	Haiti	1989			6784161	54.0401	3.95582	2.07321	27.405	38.689	23				71				27750
37	Haiti	1990	2179.49		6925331	53.9584	3.91051	2.05952	28.51	38.263		0.7556		0.08					27750
37	Haiti	1991	2249.85		7066055	53.9416	3.8658	2.01165	29.641	37.063						7.562			27750
37	Haiti	1992	2136.68		7205780	53.9966	3.82276	1.95811	30.8	36.351				0.084		7.619			27750
37	Haiti	1993	2029.16		7345940	54.1065	3.78261	1.92643	31.39	35.561		0.7991		0.092		7.577			27750
37	Haiti	1994	1790.66		7486091	54.266	3.74857	1.8899	31.987	34.873						7.615			27750
37	Haiti	1995	1971.95		7627316	54.4664	3.72256	1.86892	32.59	34.229	20.6			0.16	69.6	7.301			27750
37	Haiti	1996	2052.65		7770593	54.7032	3.70449	1.86105	33.2	33.681		0.71				7.325			27750	-0.68903	-0.756699	-0.998445	-0.912985	-1.38739	-1.17328
37	Haiti	1997	2105.35		7915172	54.9783	3.69262	1.84349	33.792	33.154						7.296			27750
37	Haiti	1998	2136.17		8060896	55.2793	3.6878	1.82433	34.389	32.562			0.102	0.2384		7.255			27750	-0.614243	-0.942441	-1.17352	-0.95448	-1.42519	-1.16669
37	Haiti	1999	2184.86		8208941	55.5965	3.6922	1.81992	34.992	32.088						7.2			27750
37	Haiti	2000	2213.01	3.95964	8360225	55.9304	3.70394	1.82614	35.6	31.836	23.8	0.7			78.8	8.408			27750	-0.733863	-0.628624	-1.24062	-0.94226	-1.45504	-1.20163
37	Haiti	2001	2214.98	3.73088	8511728	56.292	3.72249	1.79596	37.251	30.994						9.635			27750
37	Haiti	2002	2233.84	3.4051	8661546	56.6891	3.74927	1.74483	38.935	30.333						10.826			27750	-1.18078	-1.25586	-1.35697	-1.09348	-1.71391	-1.50618
37	Haiti	2003	2316.91	3.41428	8812245	57.109	3.78247	1.7249	40.645	29.901						11.999	58.7439		27750	-1.20058	-1.31542	-1.48328	-1.13357	-1.73716	-1.58486
37	Haiti	2004	2308.65	3.4473	8961489	57.5539	3.8154	1.67942	41.679	29.466						13.308			27750	-1.33552	-1.98454	-1.7248	-1.47986	-1.72933	-1.46018
37	Haiti	2005	2413.68	3.36844	9111900	58.0146	3.84779	1.66449	42.638	29.018	26.1					14.42			27750	-1.2316	-1.8044	-1.34618	-1.22202	-1.66309	-1.39128
37	Haiti	2006	2489.98	3.53149	9266288	58.4514	3.882	1.68016	43.604	28.613	26.1				84.5	15.664	48.685		27750	-0.712554	-1.39154	-1.30617	-0.862635	-1.41297	-1.32642
37	Haiti	2007	2633.71	3.72829	9420826	58.8605	3.91681	1.65399	44.574	28.175		1.3				16.8			27750	-0.612986	-1.31973	-1.32656	-0.837894	-1.34995	-1.29074
37	Haiti	2008	2711.13	3.79294	9575247	59.2525	3.95292	1.62586	45.551	27.831						16.298			27750	-0.587013	-1.3831	-1.31508	-0.778468	-1.28577	-1.21559
37	Haiti	2009	2843.09	3.60448	9730638	59.6204	3.98994	1.60981	46.528	27.615						15.658			27750	-0.657142	-0.95743	-1.51539	-0.938361	-1.3343	-1.09507
37	Haiti	2010	2683.69	4.62583	9842880	59.9936	3.99487	1.14689	47.509	27.527						15.383			27750	-0.711512	-0.940315	-1.65748	-1.02824	-1.38318	-1.18932
37	Haiti	2011	2846.88	5.91198	9954312	60.3533	3.99893	1.12575	48.492	27.203			1.1863	0.1378		14.56			27750	-0.749024	-0.990168	-1.70172	-1.05571	-1.41801	-1.2377
37	Haiti	2012	2801.35	5.56462	10108539	60.6867	4.03056	1.53747	49.477	26.595	37.3				90.3	14.1		41.1	27750	-0.762744	-0.788093	-1.66424	-0.946484	-1.3321	-1.24063
37	Haiti	2013	2992.43	4.21975	10261206	61.0352	4.04975	1.49899	50.46	26.09	48.6	0.71		0.23		13.958			27750	-0.749445	-0.631015	-1.59371	-0.94071	-1.30045	-1.13521
37	Haiti	2014	3004.29	4.62687	10412740	61.3739	4.07407	1.46597	51.444	25.771						13.96			27750	-0.7911	-0.643627	-2.09139	-1.08276	-1.18039	-1.23923
37	Haiti	2015	2934.79	5.0669	10563757	61.6928	4.1178	1.43989	52.427	25.51			0.2822	0.0852		13.888			27750	-0.798691	-0.670838	-2.06353	-1.18468	-1.1768	-1.23409
37	Haiti	2016	3120.34	4.90024	10713849	61.9877	4.16962	1.41082	53.396	25.254						13.852	61.6913		27750	-0.759352	-0.743788	-2.13715	-1.24894	-0.998382	-1.33057
37	Haiti	2017	3187.79	4.78747	10863543	62.2438	4.22829	1.38753	54.346	24.98	41.6				91	13.786			27750	-0.736969	-0.674481	-2.10577	-1.3353	-1.08287	-1.23878
37	Haiti	2018	3273.52	4.57474	11012421	62.4778	4.29407	1.36113	55.278	24.579			0.3977	0.2343		13.755			27750	-0.757508	-0.639761	-1.93275	-1.28455	-1.04618	-1.26775
37	Haiti	2019	3232.5	4.72809	11160438	62.7022	4.36539	1.33514	56.192	24.304						13.781			27750	-0.74631	-0.891515	-2.04752	-1.29127	-0.966019	-1.3309
37	Haiti	2020	3121.15		11306801	62.924	4.43311	1.30292	57.088	23.936						15.085			27750	-0.840466	-1.03182	-2.08916	-1.23821	-1.02414	-1.32764
38	Honduras	1980			3777990	49.2773	3.24692	3.09817	34.87	43.445		1.3241							112490
38	Honduras	1981			3895736	49.3056	3.25804	3.06905	35.435	42.869				0.332					112490
38	Honduras	1982			4015647	49.3503	3.25777	3.03159	36.004	42.206									112490
38	Honduras	1983			4137784	49.4137	3.25491	2.99619	36.577	41.633									112490
38	Honduras	1984			4261919	49.4948	3.26074	2.95591	37.155	40.883				0.691					112490
38	Honduras	1985			4387693	49.5933	3.279	2.9084	37.735	40.283		1.3095							112490
38	Honduras	1986			4515568	49.7129	3.30851	2.87274	38.319	39.742									112490
38	Honduras	1987			4645733	49.8569	3.34915	2.84182	38.907	39.192	42.1				86.1				112490
38	Honduras	1988			4778114	50.0402	3.34063	2.80967	39.481	38.698				0.829					112490
38	Honduras	1989			4913676	50.267	3.28261	2.79764	39.969	38.361								59.5	112490
38	Honduras	1990	2010.15		5053234	50.5369	3.23055	2.80061	40.46	38.032		1.0067		0.7				57.4	112490
38	Honduras	1991	1953.61		5196887	50.8485	3.18407	2.80314	40.953	37.72				0.411		4.58		51.9	112490
38	Honduras	1992	2060.84		5344774	51.1825	3.14074	2.80595	41.448	37.47	46.9				87.8	3.06		51.8	112490
38	Honduras	1993	2184.58		5496841	51.531	3.10135	2.80543	41.943	37.211		0.8				3.116		53.5	112490
38	Honduras	1994	2174.22		5652934	51.8954	3.0695	2.80011	42.441	36.779						3.237		55	112490
38	Honduras	1995	2292.36		5812832	52.2751	3.0461	2.78932	42.941	36.215				0.65		3.24		55.5	112490
38	Honduras	1996	2312.86		5976550	52.6625	3.03003	2.77756	43.442	35.757	54.9	1.06			84.2	4.37		55.7	112490	-0.222767	-0.470392	-0.743915	-0.692049	-0.929349	-1.07881
38	Honduras	1997	2393.81		6144112	53.0473	3.02029	2.76507	43.944	35.274				0.832		3.32		52.7	112490
38	Honduras	1998	2442.3		6308537	53.4523	3.01143	2.64096	44.447	35.023						4.02		57.4	112490	-0.0224338	0.0296585	-0.611829	-0.399931	-0.885578	-1.01508
38	Honduras	1999	2394.42		6477365	53.8453	3.00368	2.641	44.952	34.561						3.85		55.4	112490
38	Honduras	2000	2556.42	6.26818	6656725	54.2084	2.99902	2.73138	45.458	33.841			1.2971	0.5591		3.855			112490	-0.0986046	-0.0785964	-0.579896	-0.565024	-0.998041	-0.96987
38	Honduras	2001	2614.07	5.92998	6837861	54.5845	2.99708	2.68473	45.964	32.986	55.7				82.6	4	80.011	55.4	112490
38	Honduras	2002	2683.05	6.24458	7019908	54.9789	2.99998	2.62751	46.61	32.052		1				4.02		55.7	112490	-0.162655	-0.252441	-0.685434	-0.536085	-0.879592	-1.01955
38	Honduras	2003	2788.13	6.89005	7201881	55.396	3.00545	2.55921	47.267	31.101						5.3		58.1	112490	-0.177858	-0.379858	-0.766016	-0.593334	-0.936452	-0.974429
38	Honduras	2004	2966.63	6.85484	7383407	55.8454	3.01084	2.48929	47.927	30.188						5.99		58.1	112490	-0.340818	-0.391062	-0.720982	-0.429584	-0.850291	-0.946082
38	Honduras	2005	3167.06	7.50086	7564613	56.3316	3.01654	2.4246	48.585	29.314			1.0452	0.3593		4.91		59.5	112490	-0.345807	-0.623264	-0.681765	-0.625241	-0.771101	-0.819756
38	Honduras	2006	3398.07	7.86319	7745200	56.8507	3.02468	2.35921	49.245	28.479	66.9				91.7	3.57		57.5	112490	-0.139433	-0.667904	-0.662205	-0.457659	-0.988683	-0.833332
38	Honduras	2007	3622.04	8.08495	7924462	57.4013	3.03693	2.28811	49.905	27.64						3.21	83.589	55.8	112490	-0.192797	-0.43703	-0.554274	-0.282702	-0.928943	-0.791543
38	Honduras	2008	3763.5	8.60363	8101777	57.9816	3.05494	2.2129	50.566	26.871		0.7				3.16		55.5	112490	-0.294657	-0.527116	-0.624781	-0.316504	-0.971363	-0.915665
38	Honduras	2009	3617.16	8.99593	8277302	58.5832	3.08169	2.14336	51.225	26.112		0.8				3.29		51.3	112490	-0.532957	-0.308192	-0.679099	-0.310121	-0.895502	-0.908243
38	Honduras	2010	3719.2	8.72536	8450933	59.1946	3.11929	2.07598	51.885	25.392		0.8	0.8598	0.295		4.12	84.7554	53.1	112490	-0.50361	-0.49691	-0.641049	-0.246572	-0.875314	-0.88917
38	Honduras	2011	3863.65	8.79187	8622504	59.8103	3.16826	2.00987	52.543	24.717		0.62				4.47	85.1233	52.6	112490	-0.468656	-0.390435	-0.524027	-0.152864	-0.905361	-0.833936
38	Honduras	2012	3963.02	8.65655	8792367	60.4259	3.23251	1.95084	53.202	24.111	82.9	0.62			96.6	3.75	85.3556	53.4	112490	-0.469778	-0.350116	-0.696038	-0.205009	-1.14643	-0.955132
38	Honduras	2013	4067.29	8.47723	8960657	61.0428	3.31426	1.89596	53.858	23.569		0.65	0.6985			5.65	85.4644	50	112490	-0.474936	-0.438612	-0.728502	-0.197601	-1.17282	-0.944874
38	Honduras	2014	4368.56	7.91456	9127846	61.6685	3.40906	1.84862	54.514	23.123		0.63	0.6767			7.08	87.1975	49.9	112490	-0.409179	-0.534084	-0.816931	-0.408311	-0.942938	-0.787136
38	Honduras	2015	4729.15	7.48379	9294505	62.283	3.51737	1.80936	55.165	22.751	72	0.66	0.6626			6.15	87.9068	49.2	112490	-0.421743	-0.468914	-0.826378	-0.39907	-0.926172	-0.566913
38	Honduras	2016	5043.87	7.69099	9460798	62.8655	3.63572	1.77334	55.813	22.44	79	0.64	0.7324	0.5982		6.73	88.9875	49.8	112490	-0.438135	-0.433312	-0.730239	-0.520941	-1.12617	-0.657361
38	Honduras	2017	5447.7	6.98997	9626842	63.4121	3.75705	1.73985	56.457	22.16	74	0.64	0.7305	0.3089		5.53		49.4	112490	-0.440146	-0.564918	-0.504675	-0.435002	-1.04923	-0.71742
38	Honduras	2018	5694.12	7.21892	9792850	63.9174	3.88091	1.70973	57.096	21.895			0.7287			5.62	87.2052	48.9	112490	-0.529312	-0.530798	-0.589021	-0.441733	-1.04389	-0.636138
38	Honduras	2019	5850.58	7.28392	9958829	64.3817	4.00679	1.6807	57.73	21.628	94.1				96.1	5.55	88.5074	48.2	112490	-0.571717	-0.575152	-0.588127	-0.482604	-1.026	-0.856915
38	Honduras	2020	5303.51		10121763	64.8158	4.11719	1.62284	58.359	21.353				0.5001		10.68			112490	-0.617988	-0.468582	-0.613731	-0.481727	-0.992643	-0.968091
39	Hungary	1980			10711122	64.6501	13.4064	0.0650937	64.191	13.9				2.3			98.8583		93030
39	Hungary	1981			10711848	64.8208	13.1162	0.00677777	64.372	13.3				2.3					93030
39	Hungary	1982			10705535	65.1897	12.7394	-0.0589521	64.553	12.5				2.4					93030
39	Hungary	1983			10689463	65.6842	12.3593	-0.150241	64.734	11.9				2.4					93030
39	Hungary	1984			10668095	66.0008	12.2053	-0.200098	64.915	11.8				2.5					93030
39	Hungary	1985			10648713	66.015	12.3339	-0.181847	65.095	12.2				2.5					93030
39	Hungary	1986			10630564	65.9329	12.5323	-0.170579	65.274	12.1				2.6					93030
39	Hungary	1987			10612741	65.8521	12.7602	-0.167799	65.453	11.9				2.7					93030
39	Hungary	1988			10596487	65.8222	12.9971	-0.153273	65.632	11.7				2.7					93030
39	Hungary	1989			10481719	66.0144	13.1877	-1.08898	65.81	11.8	99.4			2.7					93030
39	Hungary	1990			10373988	66.3989	13.3671	-1.03312	65.838	12.1	99.4		5.4445	2.9413			99.1		93030
39	Hungary	1991	8325.75		10373400	66.7356	13.5635	-0.00566818	65.713	12.3	99.4		5.0843	3.0328		8.5			93030
39	Hungary	1992	8257.79		10369341	67.0291	13.7193	-0.0391366	65.587	11.7	99.5		5.3703	3.0099		9.94			93030
39	Hungary	1993	8414.41		10357523	67.2873	13.8652	-0.114036	65.461	11.3	99.4		5.6911	2.9549		12.1			93030
39	Hungary	1994	8859.5		10343355	67.4815	14.0296	-0.136883	65.335	11.2	99.4	9.3	5.6941	2.992		10.85			93030
39	Hungary	1995	9192.79		10328965	67.6029	14.2194	-0.13922	65.209	10.8	99.4	8.8	5.5699	2.9977		10.17			93030
39	Hungary	1996	9352.49		10311238	67.7166	14.3949	-0.171772	65.083	10.2	99.5	8.8	5.637	3.0339		10.02			93030	1.01524	1.00669	0.863269	0.850573	0.910501	0.666908
39	Hungary	1997	9825.04		10290486	67.838	14.5512	-0.201459	64.956	9.8	99.5	8	5.5446	3.0702		8.99			93030
39	Hungary	1998	10398.6		10266570	67.9178	14.7247	-0.232679	64.829	9.5	99.5	8.1	5.6825	3.0777		8.93			93030	1.07046	1.2194	0.936183	0.960597	0.813627	0.732711
39	Hungary	1999	10873.2		10237530	68.0222	14.8718	-0.283261	64.702	9.2	99.5	8.1	5.5852	3.1002		6.93			93030
39	Hungary	2000	11854.8	6.77804	10210971	68.1774	15.0023	-0.259765	64.575	9.6	99.5	8.16	5.4776	2.6799		6.56			93030	1.13527	0.918443	0.99993	1.04223	0.832506	0.72058
39	Hungary	2001	13210	6.82615	10187576	68.381	15.1212	-0.229379	64.67	9.5	99.6	7.92	5.7167	2.8889		5.67			93030
39	Hungary	2002	14526.4	7.12102	10158608	68.5452	15.2264	-0.284751	65.081	9.5	99.6	7.91	5.8813	3.1918		5.61			93030	1.15602	1.26067	0.991949	1.25909	0.868622	0.574015
39	Hungary	2003	15482	8.11923	10129552	68.6554	15.3343	-0.286433	65.489	9.3	99.6	7.9	5.9646	3.2431		5.79			93030	1.16738	1.13186	0.832178	1.11896	0.80535	0.635689
39	Hungary	2004	16272.1	7.77005	10107146	68.7704	15.4495	-0.221439	65.896	9.4	99.6	7.89	5.9681	3.3345		5.83		29.9	93030	1.14941	0.828298	0.806912	1.16811	0.846135	0.665136
39	Hungary	2005	17112.2	8.00078	10087065	68.8584	15.59	-0.198879	66.365	9.7	99.6	7.91	6.1465	2.7816		7.19		34.7	93030	1.17519	1.0031	0.751121	1.04747	0.838809	0.625532
39	Hungary	2006	18386.7	7.78737	10071370	68.927	15.7447	-0.155716	66.895	9.9	99.7	7.98	6.4031	3.0406		7.49		28.3	93030	1.01504	0.985676	0.842621	1.20099	0.976617	0.633172
39	Hungary	2007	19102	7.21529	10055780	68.9379	15.9318	-0.154915	67.421	9.7	99.6	7.19	6.128	2.8121		7.41		27.9	93030	1.04106	0.747097	0.69578	1.20607	0.941449	0.595291
39	Hungary	2008	20727.9	7.09688	10038188	68.8934	16.1344	-0.175097	67.943	9.9	99.5	7.11	6.3486	3.1049		7.82		27.5	93030	0.965708	0.750264	0.701304	1.1741	0.913387	0.434097
39	Hungary	2009	20730.9	7.23928	10022650	68.8027	16.3624	-0.154909	68.46	9.6	99.6	7.14	6.4241	3.0399		10.03		27	93030	0.909724	0.536816	0.677098	1.08186	0.771156	0.39533
39	Hungary	2010	21751.5	7.4632	10000023	68.7487	16.5612	-0.226014	68.911	9	99.1	7.18	6.4305	2.8896		11.17		29.4	93030	0.894237	0.685784	0.653526	1.01445	0.772669	0.303954
39	Hungary	2011	23038.8	7.49094	9971727	68.688	16.7561	-0.28336	69.358	8.8	99	7.19	6.4332	2.9811		11.03		29.2	93030	0.836973	0.743254	0.65904	1.02755	0.756603	0.33265
39	Hungary	2012	23275.2	7.43017	9920362	68.4947	17.0365	-0.516438	69.678	9.1	99	7	6.5344	3.1062		11		30.8	93030	0.749368	0.675795	0.61773	0.982062	0.611103	0.298703
39	Hungary	2013	24556.7	7.24898	9893082	68.1999	17.3642	-0.275369	69.953	9	99.1	7.04	6.6362	3.2284		10.18		31.5	93030	0.737193	0.796646	0.688398	0.899946	0.582987	0.294103
39	Hungary	2014	25699.8	7.06012	9866468	67.8167	17.7269	-0.269379	70.227	9.5	99.2	6.98	6.6248	3.3443		7.73	99.1	30.9	93030	0.553287	0.669905	0.591124	0.747946	0.509287	0.156834
39	Hungary	2015	26806.6	6.8595	9843028	67.4196	18.0963	-0.237855	70.5	9.4	99.6	6.99	6.6852	3.1178		6.81		30.4	93030	0.55999	0.746298	0.546788	0.762046	0.404039	0.147093
39	Hungary	2016	27947.6	6.99535	9814023	67.0203	18.4745	-0.295111	70.779	9.7	99.7	7	6.6427	3.2313		5.11		30.3	93030	0.402054	0.654679	0.498614	0.599687	0.433609	0.0998742
39	Hungary	2017	29501.1	6.75596	9787966	66.6633	18.8057	-0.265861	71.062	9.7	99.7	7.02	6.8037	3.3447		4.16		30.6	93030	0.536953	0.806563	0.522831	0.647818	0.559209	0.11852
39	Hungary	2018	31913.1	6.5462	9775564	66.3123	19.1436	-0.126787	71.351	9.6		7.01	6.9157	3.4075		3.71		29.6	93030	0.478424	0.747176	0.486754	0.573088	0.578446	0.0811932
39	Hungary	2019	34541.1	6.35002	9771141	65.839	19.6126	-0.0452557	71.644	9.5			6.92	3.5248		3.42		30	93030	0.343969	0.772158	0.491521	0.601591	0.521551	0.0556788
39	Hungary	2020	34061.5		9750149	65.3455	20.0975	-0.215068	71.942	9.6						4.25			93030	0.391829	0.843145	0.573773	0.48164	0.508961	0.0933863
40	Iceland	1980			228138	62.6183	9.85442	1.0589	88.26	19.8		14.8		2.1					103000
40	Iceland	1981			230755	62.928	9.89921	1.14058	88.533	18.8				2.2					103000
40	Iceland	1982			233860	63.1937	9.93352	1.33661	88.8	18.5				2.3					103000
40	Iceland	1983			236977	63.3334	9.98834	1.32404	89.062	18.4				2.3					103000
40	Iceland	1984			239511	63.4774	10.0485	1.06363	89.319	17.2				2.4					103000
40	Iceland	1985			241405	63.6357	10.1495	0.787668	89.57	16		15.8		2.6					103000
40	Iceland	1986			243180	63.7658	10.312	0.732589	89.816	16.4				2.6					103000
40	Iceland	1987			245859	64.0043	10.4328	1.09563	90.057	16.6				2.7					103000
40	Iceland	1988			249740	64.3001	10.4635	1.56622	90.294	18.7				2.7					103000
40	Iceland	1989			252852	64.4224	10.5176	1.2384	90.524	18				2.8					103000
40	Iceland	1990			254826	64.4068	10.6294	0.777662	90.75	18.7	100	16.7	13.2588	2.8471					103000
40	Iceland	1991			257797	64.4443	10.7143	1.15915	90.932	17.6	99.9	16.3	13.2803	2.8494		2.55			103000
40	Iceland	1992			261057	64.382	10.7972	1.25663	91.112	17.7	99.8	15.9	13.2744	2.9631		4.31			103000
40	Iceland	1993			263725	64.2364	10.9051	1.01681	91.287	17.5	99.8	14.8	13.544	2.9654		5.26			103000
40	Iceland	1994			266021	64.2456	11.0369	0.866836	91.46	16.7	99.8	14.7	13.6364	3.0064		5.33			103000
40	Iceland	1995	23956.1		267468	64.3445	11.2268	0.542468	91.63	16	99.8	14.6	13.0979	3.0232		5.2			103000
40	Iceland	1996	24776.3		268916	64.466	11.3924	0.539913	91.797	16.1	99.8		13.0396	3.1063		3.6			103000	1.46239	1.3252	1.86077	1.25365	1.6015	1.73311
40	Iceland	1997	26873.6		271128	64.6303	11.5037	0.819197	91.96	15.3	99.8		13.7734	3.2417		3.72			103000
40	Iceland	1998	28722.4		274047	64.8462	11.5599	1.07086	92.121	15.2	99.9		14.1954	3.3019		3.07			103000	1.4291	1.37711	1.84431	1.3004	1.65966	1.91424
40	Iceland	1999	29557.5		277381	65.0346	11.5643	1.20924	92.267	14.8	99.6		14.1274	3.3753		2.18			103000
40	Iceland	2000	29783.2	8.92929	281205	65.1509	11.5616	1.36919	92.401	15.3	99.3		14.03	3.4522		1.94			103000	1.49272	1.57533	1.94497	1.55264	1.79679	2.19704
40	Iceland	2001	31881	8.78546	284968	65.2301	11.5879	1.3293	92.532	14.4	99.5		14.012	3.4995		1.87			103000
40	Iceland	2002	32607.1	9.46551	287523	65.3187	11.6578	0.892596	92.662	14.1	99.4	7.5	14.1045	3.6067		2.99			103000	1.47299	1.62029	1.95681	1.50557	1.85916	2.19461
40	Iceland	2003	32700.7	9.7293	289521	65.5046	11.7186	0.692498	92.789	14.3	99.4		14.4583	3.6354		4		26.8	103000	1.55567	1.51723	2.03905	1.63	1.91875	2.22752
40	Iceland	2004	35616.4	9.32854	292074	65.7722	11.7528	0.877936	92.914	14.5	99.4		14.507	3.6276		4.03		28	103000	1.62833	1.457	2.05188	1.61271	1.90612	2.16723
40	Iceland	2005	37322.7	8.94695	296734	66.226	11.7196	1.58289	93.037	14.4	99		14.8407	3.6339		2.55		29	103000	1.56861	1.4447	1.96795	1.60232	1.93932	2.30136
40	Iceland	2006	39694.6	8.55709	303782	66.8519	11.6193	2.34742	93.159	14.5	98.9	5.3391	14.7047	3.6537		2.83		30.2	103000	1.44534	1.45383	1.88976	1.52669	1.88209	2.17291
40	Iceland	2007	41468	8.35359	311566	67.3614	11.5486	2.53009	93.278	14.6	98.9	4.12	15.0917	3.6894		2.25		29.5	103000	1.431	1.48559	1.78822	1.50994	1.8278	2.19767
40	Iceland	2008	43728.1	8.34371	317414	67.5413	11.5822	1.85957	93.395	15.2	98.7	3.91	16.0051	3.7182		2.95		31.8	103000	1.42565	1.21502	1.82193	1.31084	1.85319	2.32725
40	Iceland	2009	41866.4	8.77518	318499	67.3092	11.8052	0.341242	93.511	15.8	98.8	3.7	16.2006	3.6761		7.22		28.7	103000	1.41521	1.19089	1.63116	1.01376	1.70692	2.03152
40	Iceland	2010	39774.7	8.36173	318041	66.9473	12.1362	-0.143903	93.574	15.4	98.2	3.58	15.2201	3.5654		7.56		26.2	103000	1.44575	1.02225	1.5802	0.920679	1.70662	1.93497
40	Iceland	2011	40936.9	8.20293	319014	66.7285	12.4517	0.305468	93.587	14.1	97.9	3.29	15.4745	3.456		7.03		26.8	103000	1.41073	1.24401	1.57726	1.05195	1.68857	1.93282
40	Iceland	2012	42004.4	8.18119	320716	66.5357	12.7743	0.532101	93.6	14.1	97.8	3.25	15.7217	3.5074		6		26.8	103000	1.44295	1.24503	1.48283	1.11312	1.67797	1.87803
40	Iceland	2013	44409.7	8.17555	323764	66.3498	13.0748	0.945886	93.633	13.4	98.1	3.22	16.0972	3.5697		5.38		25.4	103000	1.43957	1.28713	1.48332	1.13294	1.65392	1.90477
40	Iceland	2014	45997	8.22889	327386	66.2018	13.3696	1.1125	93.667	13.4	97.8	3.16	16.0956	3.6306		4.9		27.8	103000	1.35735	1.24697	1.48589	1.21289	1.70473	1.82383
40	Iceland	2015	49201.1	8.06979	330815	66.1357	13.6882	1.04194	93.7	12.5	98.2	3.12	16.3144	3.7826		3.98		26.8	103000	1.37652	1.30816	1.4879	1.2692	1.66118	1.93703
40	Iceland	2016	53480.4	8.09715	335439	66.1987	13.9315	1.38808	93.735	12	97.9	3.13	15.1565	3.8892		2.98		27.2	103000	1.35611	1.36162	1.37979	1.27349	1.51074	1.94435
40	Iceland	2017	55638.5	8.30908	343400	66.432	14.0332	2.34558	93.773	11.9	98	3.06	15.7087	3.9773		2.74		26.1	103000	1.37918	1.34831	1.44566	1.43008	1.60039	1.83394
40	Iceland	2018	57211.3	8.44292	352721	66.7098	14.1302	2.67814	93.813	12	98.2	2.87	16.2132	4.0778		2.7			103000	1.37762	1.40639	1.45801	1.41428	1.7105	1.8397
40	Iceland	2019	60076.9	8.63868	360563	66.8375	14.3078	2.19893	93.855	12.3	98.3	2.83	17.1888	4.1416		3.51			103000	1.30393	1.6393	1.51137	1.3714	1.75881	1.70483
40	Iceland	2020	54714.3		366463	66.7186	14.5719	1.62309	93.898	12.3	97.4		16.78			5.48			103000	1.38549	1.38193	1.51487	1.45209	1.78867	1.69719
41	India	1980			696828385	56.4988	3.98468	2.26122	23.098	36.214		0.7697		0.371					3287260
41	India	1981			712869298	56.6206	3.99532	2.27589	23.417	36.024		0.7694		0.27			40.7636		3287260
41	India	1982			729169466	56.741	4.00342	2.26081	23.647	35.605									3287260
41	India	1983			745826546	56.872	4.00991	2.25869	23.879	35.3								32.1	3287260
41	India	1984			762895156	57	4.01522	2.26276	24.113	35.094				0.396					3287260
41	India	1985			780242084	57.126	4.02097	2.24836	24.348	34.602		0.7692							3287260
41	India	1986			797878993	57.2547	4.02781	2.23527	24.585	34.483									3287260
41	India	1987			815716125	57.3968	4.03638	2.21095	24.823	33.681		0.7182						32.6	3287260
41	India	1988			833729681	57.565	4.04748	2.18428	25.063	33.166				0.407					3287260
41	India	1989			852012673	57.753	4.06181	2.16922	25.305	32.549									3287260
41	India	1990	1204.24		870452165	57.9528	4.08054	2.14114	25.547	31.816									3287260
41	India	1991	1231.96		888941756	58.1539	4.10409	2.10189	25.778	31.423		0.787	0.3754	1.2208		6.737	48.2221		3287260
41	India	1992	1301.82		907574049	58.3496	4.13203	2.07434	25.984	30.914						6.815			3287260
41	India	1993	1367.7		926351297	58.5458	4.16418	2.04784	26.191	30.285	34.2				61.9	6.798		31.7	3287260
41	India	1994	1460.12		945261958	58.759	4.20038	2.02086	26.399	29.841						6.83			3287260
41	India	1995	1572.02		964279129	58.9964	4.24055	1.99187	26.607	29.361						7.014			3287260
41	India	1996	1688.39		983281218	59.2596	4.28485	1.95144	26.817	28.786						7.181			3287260	0.476564	-0.972584	-0.111607	-0.55335	0.313456	-0.38109
41	India	1997	1753.09		1002335230	59.541	4.33257	1.91926	27.028	28.274						7.279			3287260
41	India	1998	1847.26		1021434576	59.8335	4.38349	1.88756	27.24	27.784						7.487			3287260	0.391243	-1.20082	-0.114457	-0.443266	0.335014	-0.258727
41	India	1999	2001.63		1040500054	60.1427	4.43766	1.84933	27.453	27.26	42.3				65.1	7.709			3287260
41	India	2000	2087.22	4.03493	1059633675	60.4565	4.49368	1.82218	27.667	27.001	42.5	0.65	1.1654		61.8	7.77			3287260	0.352063	-1.00121	-0.187352	-0.159504	0.34808	-0.403302
41	India	2001	2197.11	4.26278	1078970907	60.7706	4.55188	1.80845	27.918	26.728		0.64	1.1817			7.957	61.0146		3287260
41	India	2002	2275.44	4.24017	1098313039	61.0859	4.61399	1.77677	28.244	26.082		0.63				8.102			3287260	0.426246	-1.21066	-0.189068	-0.3814	-0.0173959	-0.555382
41	India	2003	2459.95	4.00848	1117415123	61.406	4.67771	1.72427	28.572	25.375		0.9	1.2441			8.36			3287260	0.454565	-1.51	-0.147017	-0.38163	0.120162	-0.456321
41	India	2004	2680.9	3.95739	1136264583	61.7428	4.73767	1.67281	28.903	24.728			1.2592			8.531		34.4	3287260	0.399967	-1.28043	-0.183869	-0.37813	0.0533561	-0.448476
41	India	2005	2936.56	3.79116	1154638713	62.0897	4.79304	1.60413	29.235	23.94		0.41	1.2907			8.7			3287260	0.413686	-1.01388	-0.102668	-0.29189	0.13313	-0.363161
41	India	2006	3221.7	3.63478	1172373788	62.4528	4.84633	1.52431	29.569	23.22	45.5	0.42			74.2	8.625	62.7545		3287260	0.437194	-1.06518	-0.0995688	-0.283315	0.17899	-0.274563
41	India	2007	3510.39	3.51754	1189691809	62.8318	4.89834	1.46637	29.906	22.713		0.41				8.536			3287260	0.453964	-1.1543	0.136386	-0.313716	0.0968982	-0.39769
41	India	2008	3636.06	3.51468	1206734806	63.2089	4.95068	1.42239	30.246	22.276	52.3	0.41				8.354			3287260	0.462193	-1.10971	-0.0127021	-0.413643	0.0958505	-0.339098
41	India	2009	3892.53	3.48538	1223640160	63.5804	5.00569	1.39119	30.587	21.934		0.44				8.384		35.4	3287260	0.460749	-1.35555	-0.0060816	-0.349533	0.0179808	-0.452406
41	India	2010	4215.58	3.27212	1240613620	63.9553	5.06599	1.3776	30.93	21.438		0.47				8.319			3287260	0.443313	-1.27798	0.029132	-0.410472	-0.0358108	-0.463755
41	India	2011	4467.47	3.24634	1257621191	64.3308	5.1354	1.36159	31.276	20.945		0.63				8.168	69.3026	35.7	3287260	0.435819	-1.3268	0.0198368	-0.363155	-0.0862971	-0.540836
41	India	2012	4827.95	3.32935	1274487215	64.7008	5.21744	1.33219	31.634	20.421		0.49				8.095			3287260	0.399454	-1.28931	-0.159344	-0.480886	-0.0628807	-0.513968
41	India	2013	5016.93	3.74944	1291132063	65.0639	5.31584	1.29755	32.003	19.935		0.49				8.037			3287260	0.43278	-1.22917	-0.160393	-0.478095	-0.0456913	-0.517086
41	India	2014	5187.26	3.61957	1307246509	65.4046	5.45742	1.24036	32.384	19.049	81.4	0.52				7.981			3287260	0.413313	-0.997912	-0.225483	-0.475076	-0.0686448	-0.457155
41	India	2015	5412.34	3.59566	1322866505	65.7254	5.64029	1.1878	32.777	18.765		0.58				7.915		34.7	3287260	0.427885	-0.948493	0.109134	-0.405677	-0.0500126	-0.381759
41	India	2016	5778.27	3.5043	1338636340	66.046	5.83552	1.18505	33.182	18.514	81.4	0.48			79.3	7.842		34.8	3287260	0.440999	-0.95384	0.0909591	-0.300759	-0.0378929	-0.313536
41	India	2017	6112.07	2.93598	1354195680	66.3637	6.0408	1.15562	33.6	17.911		0.53	2.1079			7.733		35.9	3287260	0.387066	-0.764802	0.0689345	-0.240821	-0.00962716	-0.266855
41	India	2018	6589.91	2.95175	1369003306	66.6583	6.25407	1.08753	34.03	17.651			1.7271	0.6857		7.65	74.373	34.6	3287260	0.351978	-0.987013	0.295401	-0.212454	0.0201651	-0.205844
41	India	2019	6887.54	3.01415	1383112050	66.9339	6.47202	1.02531	34.472	17.049						6.51		35.7	3287260	0.269036	-0.7708	0.160742	-0.137946	-0.04257	-0.279873
41	India	2020	6448.87		1396387127	67.2153	6.67232	0.955221	34.926	16.572			1.7483	0.7352		10.195			3287260	0.149903	-0.806701	0.405513	-0.114248	-0.0319724	-0.270809
42	Iran, Islamic Rep.	1980			38520664	53.4062	3.27979	3.47513	49.693	44.357		1.4806							1745150
42	Iran, Islamic Rep.	1981			40476251	53.7583	3.21445	4.95206	50.434	44.063		1.5156		0.338					1745150
42	Iran, Islamic Rep.	1982			42500030	54.0062	3.1524	4.87894	51.175	44.393									1745150
42	Iran, Islamic Rep.	1983			44027986	53.7016	3.11712	3.53207	51.916	43.871									1745150
42	Iran, Islamic Rep.	1984			45628402	53.4252	3.10036	3.57049	52.657	43.119									1745150
42	Iran, Islamic Rep.	1985			47266160	53.1716	3.10449	3.52642	53.395	41.792									1745150
42	Iran, Islamic Rep.	1986			48913237	52.9501	3.12881	3.42534	54.133	40.046				0.347			52.3198	47.4	1745150
42	Iran, Islamic Rep.	1987			50541490	52.7727	3.17357	3.27465	54.717	37.926		1.5105		0.376					1745150
42	Iran, Islamic Rep.	1988			52111868	52.6467	3.23107	3.05981	55.257	35.961		1.4837		0.318					1745150
42	Iran, Islamic Rep.	1989			53644736	52.6244	3.29058	2.89906	55.794	34.106									1745150
42	Iran, Islamic Rep.	1990	7592.11		55793629	53.1376	3.32511	3.92763	56.33	32.46		1.4331						43.6	1745150
42	Iran, Islamic Rep.	1991	8511.72		57990883	53.7785	3.35506	3.86261	56.865	30.928						11.1	65.5314		1745150
42	Iran, Islamic Rep.	1992	8783.61		59372016	54.0942	3.40793	2.35372	57.653	28.549						10.843			1745150
42	Iran, Islamic Rep.	1993	8802.7		59755430	54.1076	3.48974	0.643706	58.519	26.089				0.318		10.451			1745150
42	Iran, Islamic Rep.	1994	8804.05		59985749	54.3929	3.58247	0.384695	59.38	22.778						10.064		43	1745150
42	Iran, Islamic Rep.	1995	9081.99		60794809	55.337	3.66447	1.33974	60.236	20.448						9.574			1745150
42	Iran, Islamic Rep.	1996	9707.28		61598378	56.5025	3.75311	1.31311	61.087	18.593		1.6		0.85		9.1	73.0602		1745150	-0.951336	-0.324624	-0.600068	-1.42351	-0.940339	-0.480607
42	Iran, Islamic Rep.	1997	9866.73		62480533	57.9162	3.84491	1.42195	61.853	17.338	86.1				76.5	9.795			1745150
42	Iran, Islamic Rep.	1998	10027.9		63461421	59.5156	3.93376	1.55771	62.588	16.802				1.049		10.396		44.1	1745150	-0.8576	-0.693391	-0.490329	-1.62168	-0.683587	-0.460588
42	Iran, Islamic Rep.	1999	10209.8		64474745	61.1564	4.02289	1.58414	63.318	16.56						11.042			1745150
42	Iran, Islamic Rep.	2000	10871.1	4.77719	65544383	62.8007	4.11133	1.64539	64.042	16.39	89.6	1.59				11.582			1745150	-0.93239	-0.727548	-0.492342	-1.6359	-0.519493	-0.40113
42	Iran, Islamic Rep.	2001	11189	5.40087	66674851	64.404	4.19627	1.71003	64.758	16.276		1.59				12.298			1745150
42	Iran, Islamic Rep.	2002	12162.4	4.77904	67327117	65.7572	4.30119	0.973525	65.468	16.069		1.63				12.8	77		1745150	-1.07524	-0.773441	-0.616701	-1.3167	-0.821778	-0.21806
42	Iran, Islamic Rep.	2003	13349.5	5.1686	67954699	67.0301	4.40742	0.927821	66.172	15.958		1.63				11.503			1745150	-1.25318	-0.779733	-0.554988	-1.22716	-0.680516	-0.311087
42	Iran, Islamic Rep.	2004	14073.1	5.1667	69061674	68.3494	4.49191	1.61586	66.869	16.068		1.63	1.3961	0.8817		10.3			1745150	-1.23303	-0.761824	-0.488707	-1.2721	-0.673581	-0.359163
42	Iran, Islamic Rep.	2005	14738.2	5.38636	70182594	69.5499	4.56914	1.61004	67.558	16.199	97.3	1.72	1.4051	0.8869	98.3	11.81	82.4412	43.6	1745150	-1.28215	-0.782739	-0.655147	-1.17463	-0.865804	-0.477626
42	Iran, Islamic Rep.	2006	15707.9	5.29367	71275760	70.6282	4.64526	1.5456	68.239	16.489		1.72	1.689	0.5361		11.52	82.3313	44.8	1745150	-1.50056	-1.04084	-0.544011	-1.41659	-0.994356	-0.484105
42	Iran, Islamic Rep.	2007	17196.3	5.06426	72319418	71.5225	4.72998	1.45364	68.864	16.897		1.72				10.77			1745150	-1.55447	-0.93164	-0.634635	-1.59721	-1.02745	-0.556039
42	Iran, Islamic Rep.	2008	17330.7	5.29007	73318394	72.1804	4.81959	1.37189	69.458	17.264		1.38				10.63	82.9623		1745150	-1.56974	-0.939875	-0.668019	-1.60734	-0.978464	-0.755061
42	Iran, Islamic Rep.	2009	17379.4	6.50479	74322685	72.5732	4.91422	1.36047	70.045	17.548	97.7	1.38				12.11		42.1	1745150	-1.58175	-1.56424	-0.562718	-1.70581	-1.05368	-0.767309
42	Iran, Islamic Rep.	2010	18348.5	6.69382	75373855	72.7176	5.01977	1.40442	70.626	17.755	96.4	1.74			96.9	13.68			1745150	-1.60616	-1.63059	-0.483971	-1.70923	-1.02666	-0.948634
42	Iran, Islamic Rep.	2011	18981.2	6.57423	76342971	72.6414	5.14459	1.27755	71.2	18.164	98.5	1.74	1.9971			12.49			1745150	-1.58312	-1.42177	-0.438511	-1.5212	-0.967787	-0.880579
42	Iran, Islamic Rep.	2012	16757.2	6.5841	77324451	72.3799	5.28618	1.27743	71.755	18.926	98.8	1.5				12.27	83.626		1745150	-1.60021	-1.32393	-0.527663	-1.42602	-0.918654	-0.797347
42	Iran, Islamic Rep.	2013	15939.7	5.93868	78458928	72.0115	5.43556	1.45651	72.295	19.445	98.8	1.5				10.6	84.6268	37.4	1745150	-1.60837	-1.24969	-0.677003	-1.49051	-0.996962	-0.693659
42	Iran, Islamic Rep.	2014	15704.9	6.759	79961672	71.4311	5.60279	1.89721	72.83	19.824	99	1.5	1.5641	1.5044		10.68	84.7052	38.8	1745150	-1.58074	-0.874988	-0.427461	-1.45749	-1.05271	-0.625268
42	Iran, Islamic Rep.	2015	13828.4	7.53802	81790841	70.7435	5.78713	2.26178	73.358	19.428		1.5	1.8907	1.1526		11.17		39.5	1745150	-1.51359	-0.925702	-0.209974	-1.31436	-0.923922	-0.610128
42	Iran, Islamic Rep.	2016	14661.8	8.5709	83306231	70.2092	6.00341	1.83581	73.88	19.017		1.7				12.62	85.5443	40	1745150	-1.34297	-0.813075	-0.192302	-1.23415	-0.680721	-0.717735
42	Iran, Islamic Rep.	2017	15163.3	8.42791	84505076	69.772	6.25307	1.42883	74.394	18.608		1.56	2.6286	1.1292		12.23		40.8	1745150	-1.29985	-0.934016	-0.19922	-1.20061	-0.685296	-0.81662
42	Iran, Islamic Rep.	2018	14978.4	8.46277	85617562	69.3752	6.51868	1.30788	74.898	17.231			2.0766	1.5844		12.19		42	1745150	-1.33407	-1.34793	-0.433131	-1.37822	-0.696153	-0.963368
42	Iran, Islamic Rep.	2019	14678.8	6.71062	86564202	69.0887	6.80511	1.09959	75.391	15.118						10.74		40.9	1745150	-1.38691	-1.70692	-0.556162	-1.42586	-0.751262	-1.05231
42	Iran, Islamic Rep.	2020	15222.8		87290193	68.8999	7.10765	0.835176	75.874	14.231						9.69			1745150	-1.47673	-1.69702	-0.993541	-1.46717	-0.867972	-1.09052
43	Iraq	1980			13653369	48.8082	4.46847	3.12099	65.521	40.023		1.9464		0.563					438320
43	Iraq	1981			14067260	48.9722	4.42893	2.98638	66.183	39.767		1.8931		0.568					438320
43	Iraq	1982			14467682	49.1429	4.386	2.80672	66.839	39.539									438320
43	Iraq	1983			14903737	49.348	4.33708	2.96947	67.488	39.366									438320
43	Iraq	1984			15377032	49.5879	4.27761	3.1263	68.132	39.506									438320
43	Iraq	1985			15753856	49.8588	4.20991	2.42102	68.767	39.084									438320
43	Iraq	1986			16148221	50.155	4.13717	2.47247	69.396	38.806				0.596					438320
43	Iraq	1987			16598019	50.4599	4.06001	2.74735	70.017	38.539				0.576					438320
43	Iraq	1988			16987346	50.757	3.96892	2.31854	70.072	38.839									438320
43	Iraq	1989			17442590	51.0703	3.86096	2.64462	69.889	39.144	54	1.7139							438320
43	Iraq	1990			17658381	51.391	3.74714	1.22956	69.706	39.409		1.6596		0.603					438320
43	Iraq	1991	2681.85		17846378	51.6724	3.64495	1.05901	69.522	39.51						9.223			438320
43	Iraq	1992	3530.28		18385673	51.9107	3.5661	2.97711	69.337	39.295						8.973			438320
43	Iraq	1993	4486.52		19295818	52.1193	3.49974	4.83167	69.152	39.142				0.603		8.944			438320
43	Iraq	1994	4535.14		20248073	52.3061	3.43934	4.81712	68.966	38.673						9.038			438320
43	Iraq	1995	4570.23		20948858	52.493	3.38261	3.40245	68.78	38.02						9.021			438320
43	Iraq	1996	5001.94		21639332	52.6829	3.33239	3.24285	68.593	37.447					78	8.917			438320	-1.95664	-1.81738	-2.08864	-2.15229	-1.56301	-1.60218
43	Iraq	1997	5977.82		22330770	52.8643	3.28631	3.1453	68.405	37.371						8.805			438320
43	Iraq	1998	7896.67		23053488	53.0327	3.24274	3.18515	68.388	37.04		1.45		0.55		8.788			438320	-1.94254	-1.5338	-1.91937	-2.20496	-1.54818	-1.42261
43	Iraq	1999	9112.66		23820734	53.2096	3.20464	3.27393	68.442	36.701						8.776			438320
43	Iraq	2000	10538.5		24628858	53.3924	3.17457	3.33625	68.496	36.25	65.2	1.2			76.7	8.752	74.0522		438320	-2.01299	-1.73264	-1.92812	-2.17042	-1.39339	-1.47152
43	Iraq	2001	10622.1		25425663	53.5744	3.15069	3.18402	68.55	35.618		1.3		0.543		8.842			438320
43	Iraq	2002	9590.31		26255343	53.7631	3.13096	3.21105	68.604	34.96		1.27				8.891			438320	-2.05034	-1.60129	-1.96257	-1.99509	-1.51278	-1.39315
43	Iraq	2003	6008.41	2.99196	27068823	53.9553	3.11483	3.05131	68.658	34.574		1.31				8.849			438320	-1.50118	-2.39325	-1.74186	-1.44656	-1.64462	-1.20932
43	Iraq	2004	9194.8	3.84303	27858948	54.151	3.10165	2.87716	68.712	34.581		1.33		0.658		8.605			438320	-1.64301	-3.18035	-1.60701	-1.65153	-1.82427	-1.48942
43	Iraq	2005	9359.56	2.8974	28698684	54.3754	3.09174	2.96971	68.766	34.006		1.3	1.32	0.66		8.718			438320	-1.301	-2.68865	-1.63643	-1.53895	-1.7169	-1.37778
43	Iraq	2006	10120.2	2.42248	28905607	54.6349	3.08338	0.718432	68.819	33.806	88.5	1.3			83.8	8.654		28.6	438320	-1.2822	-2.8264	-1.73449	-1.39505	-1.68083	-1.45071
43	Iraq	2007	10680.1	3.10638	28660887	54.914	3.07573	-0.850222	68.873	33.565	79.7	1.33	1.049	0.528		8.65			438320	-1.12617	-2.77105	-1.5732	-1.32442	-1.83803	-1.46138
43	Iraq	2008	11555.7	3.03574	29218381	55.2061	3.07082	1.92646	68.927	33.477		1.26				8.48			438320	-1.10469	-2.4669	-1.24016	-1.14758	-1.76817	-1.46224
43	Iraq	2009	11597.8	3.76826	30289040	55.4916	3.06885	3.59879	68.98	33.711		1.27				8.395			435240	-1.02346	-2.17471	-1.18792	-1.00586	-1.70072	-1.32808
43	Iraq	2010	12098.9	3.23056	31264875	55.7361	3.06781	3.17093	69.103	34.291		1.3		0.6636		8.252			435240	-0.991844	-2.23927	-1.10368	-1.02929	-1.70724	-1.36313
43	Iraq	2011	12825.6	2.79132	32378061	55.912	3.06434	3.49858	69.268	35.09	90.9	1.3			77.7	8.125			435240	-1.0695	-1.84698	-1.07397	-1.00996	-1.55629	-1.25806
43	Iraq	2012	14279.3	2.69039	33864447	56.0686	3.05568	4.48846	69.432	34.603	70.4	1.3				7.96	77.2	29.5	435240	-1.07618	-1.93405	-1.05594	-1.14062	-1.57004	-1.24823
43	Iraq	2013	14517.5	2.8194	35481800	56.2378	3.05964	4.66542	69.595	33.826		1.3	2.085			9.263	72.7		435052	-1.05719	-2.01139	-1.04817	-1.12934	-1.56391	-1.31533
43	Iraq	2014	13005.8	2.79655	36746488	56.4216	3.07592	3.50228	69.758	33.083		1.38	1.8776	1.0364		10.59	82.2		435052	-1.14425	-2.48034	-1.05617	-1.13384	-1.44824	-1.36334
43	Iraq	2015	9198.74	3.14434	37757813	56.6501	3.09451	2.71498	69.921	31.593		1.38	1.6498			10.729			435052	-1.12794	-2.26035	-1.17354	-1.12744	-1.54689	-1.41593
43	Iraq	2016	8920.04	3.49234	38697943	56.9096	3.12948	2.4594	70.094	30.17		1.3	1.7152	0.8536		10.82	83.3		435052	-1.01555	-2.31359	-1.20345	-0.979119	-1.76013	-1.44723
43	Iraq	2017	9976.85	4.19215	39621162	57.1808	3.19426	2.35769	70.278	28.923		1.32	1.8126	0.8375		13.02	85.6		435052	-1.04724	-2.3071	-1.20053	-1.09011	-1.74508	-1.41572
43	Iraq	2018	10233.8	4.24407	40590700	57.4676	3.27872	2.41756	70.473	28.429	95.6		2.0448	0.7079	87.6	14.065			435052	-1.00416	-2.52842	-1.24507	-1.0464	-1.79169	-1.44123
43	Iraq	2019	10734	4.47672	41563520	57.774	3.36436	2.36839	70.678	28.078						15.11			435052	-0.964401	-2.60378	-1.28628	-1.07972	-1.75637	-1.37422
43	Iraq	2020	9408.3		42556984	58.1114	3.40286	2.36211	70.893	27.732			2.3865	0.9663		16.23			435052	-1.00721	-2.46385	-1.28008	-1.32096	-1.77758	-1.31547
44	Ireland	1980			3412800	58.6979	10.8695	1.15082	55.333	21.7		9							70280
44	Ireland	1981			3453000	58.8185	10.8647	1.17103	55.634	20.9		9							70280
44	Ireland	1982			3485800	58.9885	10.8358	0.945415	55.794	20.3		8.8							70280
44	Ireland	1983			3510600	59.2075	10.7942	0.708939	55.955	19.1		8.6							70280
44	Ireland	1984			3532423	59.4386	10.8393	0.619707	56.115	18.1		8.4							70280
44	Ireland	1985			3538082	59.7157	10.9403	0.160073	56.275	17.6		8.2							70280
44	Ireland	1986			3539690	60.0227	11.0331	0.045438	56.427	17.4		7.9							70280
44	Ireland	1987			3540057	60.3089	11.1571	0.0103676	56.553	16.5		7.2						35.5	70280
44	Ireland	1988			3524949	60.5838	11.3195	-0.427686	56.678	15.5		6.4							70280
44	Ireland	1989			3511009	60.9228	11.4484	-0.396251	56.804	14.8		6.2							70280
44	Ireland	1990	13743.9		3513974	61.3935	11.5048	0.084413	56.929	15.1		6.1		1.5523					70280
44	Ireland	1991	14399.8		3534235	61.9289	11.5062	0.574928	57.073	14.9		6		1.7042		15.77			70280
44	Ireland	1992	15116.8		3558430	62.4654	11.496	0.682257	57.293	14.4		5.7		2.0103		15.02			70280
44	Ireland	1993	15812.6		3576261	63.0413	11.4833	0.49984	57.512	13.8		5.5		2.0333		15.57			70280
44	Ireland	1994	17012.7		3590386	63.6832	11.4738	0.394188	57.731	13.4		5.3	11.5567	1.9981		14.54		36.9	70280
44	Ireland	1995	18945.5		3608841	64.3881	11.4562	0.512695	57.949	13.5		5.2	11.9528	2.1054		11.97		37	70280
44	Ireland	1996	20481.6		3637510	65.0875	11.4044	0.791271	58.173	13.9		5.1	12.3831	2.1058		11.69		35.6	70280	1.38244	1.34345	1.67032	1.51273	1.50104	1.70891
44	Ireland	1997	22636.7		3674171	65.7124	11.3521	1.00281	58.419	14.4		4.9	12.9158	2.1366		10.19			70280
44	Ireland	1998	25093.7		3712696	66.2435	11.3042	1.04308	58.664	14.5		4.8	13.1729	2.197		7.7			70280	1.3557	1.51291	1.73684	1.63801	1.59149	1.54505
44	Ireland	1999	27041.3		3754786	66.701	11.2297	1.1273	58.91	14.4	99.5	4.7	13.6513	2.2696		5.8			70280
44	Ireland	2000	30209.8	5.9042	3805174	67.1058	11.1681	1.33304	59.155	14.4	99.6	6.13	14.0287	2.2304		4.32		33	70280	1.40825	1.5841	1.59273	1.78178	1.53968	1.38453
44	Ireland	2001	32572.4	6.39665	3866243	67.4889	11.1382	1.59215	59.399	15	99.6	5.86	14.8502	2.3856		3.68			70280
44	Ireland	2002	35222	6.67468	3931947	67.815	11.1014	1.68515	59.649	15.4	99.5	5.78	15.3746	2.4166		4.22		32.3	70280	1.27082	1.50422	1.57149	1.7195	1.59533	1.36863
44	Ireland	2003	36284.7	7.00968	3996521	68.0128	11.0672	1.62895	59.925	15.4	99.6	5.67	14.819	2.5803		4.48		32.9	70280	1.27647	1.34846	1.4959	1.58466	1.48247	1.41382
44	Ireland	2004	38733.5	7.223	4070262	68.1771	11.0514	1.82831	60.202	15.2	99.7	5.64	12.3703	2.7454	99.5	4.49		33.6	70280	1.47755	1.17083	1.51882	1.56711	1.51068	1.27041
44	Ireland	2005	40466.2	7.64583	4159914	68.4525	10.9687	2.1787	60.477	14.8	99.7	5.46	12.267	3.5427		4.34		33.8	70280	1.62385	1.29867	1.73007	1.48796	1.58428	1.58445
44	Ireland	2006	44226	7.51655	4273591	68.843	10.7915	2.69601	60.738	15.3	99.7	5.26	12.6696	3.6638		4.41		32.7	70280	1.39654	1.19241	1.53131	1.83705	1.7089	1.70114
44	Ireland	2007	46778.7	7.80536	4398942	69.0358	10.6788	2.89096	60.94	16.2	99.7	5.1	13.8683	3.8986		4.98		31.9	70280	1.39714	1.21519	1.55366	1.85082	1.72822	1.73924
44	Ireland	2008	44169.1	9.10928	4489544	68.7977	10.7582	2.03871	61.141	16.7	99.8	4.85	13.7798	4.0144		6.77		30.9	70280	1.42259	1.18687	1.49095	1.91426	1.70413	1.73599
44	Ireland	2009	41473.3	10.5063	4535375	68.2436	11.0043	1.01566	61.342	16.7	99.8	2.83	13.0434	4.0388		12.61		32.7	70280	1.35357	1.05737	1.33199	1.69593	1.7431	1.7503
44	Ireland	2010	43202.5	10.5063	4560155	67.5514	11.3465	0.544884	61.542	16.5	99.8	2.73	13.4653	4.1326		14.53		32.3	70280	1.32443	1.02017	1.3441	1.61843	1.76081	1.68116
44	Ireland	2011	45080.2	10.6769	4580084	66.8824	11.7376	0.436072	61.742	16.2	99.8	2.62	13.365	4.0938		15.35		32.9	70280	1.30536	0.948999	1.44994	1.5948	1.74647	1.55608
44	Ireland	2012	46361.5	10.6527	4599533	66.3338	12.1459	0.423744	61.942	15.6	99.8	2.54	12.9606	3.9423		15.45		33.2	70280	1.32252	0.941073	1.53876	1.56389	1.7272	1.4557
44	Ireland	2013	47830.6	10.297	4623816	65.9064	12.5557	0.526556	62.141	14.9	99.8	2.56	12.5775	3.9347		13.73		33.5	70280	1.31174	0.901076	1.50442	1.57406	1.70916	1.6461
44	Ireland	2014	51098.3	9.5349	4657740	65.6558	12.8691	0.731001	62.34	14.4	99.7	2.57	12.2598	3.0321		11.86		31.9	70280	1.31753	1.05299	1.59942	1.75873	1.76069	1.69248
44	Ireland	2015	69028.8	7.31605	4701957	65.5229	13.1159	0.944845	62.538	13.9	99.7	2.92	12.4774	3.1524		9.91		31.8	70280	1.33469	0.908455	1.54764	1.81398	1.75613	1.71087
44	Ireland	2016	71498.6	7.4249	4755335	65.4158	13.3842	1.12883	62.737	13.4	99.7	2.96	11.7073	3.2323		8.37		32.8	70280	1.29104	0.847819	1.35919	1.73788	1.49332	1.6874
44	Ireland	2017	77749.2	7.06398	4807388	65.353	13.6555	1.08868	62.947	12.9	99.7	2.97	14.5415	3.2946		6.71		31.4	70280	1.29456	1.00243	1.299	1.58314	1.40876	1.56633
44	Ireland	2018	84555.6	6.86017	4867316	65.3113	13.9423	1.23888	63.17	12.5		2.97	13.0118	3.3125		5.74		30.6	70280	1.28434	1.02111	1.41058	1.62664	1.44185	1.56732
44	Ireland	2019	89670.9	6.67932	4934340	65.299	14.2428	1.36763	63.405	12				3.352		4.95			70280	1.30504	0.966389	1.28567	1.60042	1.37606	1.49112
44	Ireland	2020	93941.6		4985382	65.2778	14.5443	1.02911	63.653	11.2				3.4896		5.62			70280	1.39372	0.978662	1.47139	1.47796	1.49007	1.56415
45	Israel	1980			3878000	58.35	8.9913	2.40095	88.583	24.3		6.7974							22070
45	Israel	1981			3956000	58.4114	9.04048	1.99139	88.94	23.6		6.7294							22070
45	Israel	1982			4031000	58.4956	9.05192	1.87811	89.287	24		6.7666							22070
45	Israel	1983			4105000	58.5589	9.06516	1.81913	89.608	24		6.5435					91.7514		22070
45	Israel	1984			4159000	58.595	9.12552	1.30689	89.719	23.7		6.4966							22070
45	Israel	1985			4233000	58.6841	9.21048	1.76363	89.828	23.5		6.5095							22070
45	Israel	1986			4299000	58.8657	9.28398	1.54715	89.936	23.1		6.3802						36.5	22070
45	Israel	1987			4369000	59.0479	9.37209	1.61517	90.044	22.7	99	6.2899							22070
45	Israel	1988			4442000	59.201	9.48389	1.65706	90.15	22.6		6.3169							22070
45	Israel	1989			4518000	59.4042	9.59186	1.69647	90.255	22.3		6.2837							22070
45	Israel	1990			4660000	59.6563	9.68675	3.0946	90.359	22.2		6.2432		3.2309					22070
45	Israel	1991			4949000	59.9375	9.75107	6.01701	90.463	21.4		5.97		3.4349		13.39			22070
45	Israel	1992			5123000	60.2183	9.79439	3.45547	90.565	21.5		5.9895		3.8123		14.08		35.5	22070
45	Israel	1993			5261000	60.4769	9.83992	2.65809	90.666	21.3		6.0779		3.7883		12.74			22070
45	Israel	1994			5399000	60.7168	9.90139	2.58926	90.767	21.2		6.1012		3.7862		9.93			22070
45	Israel	1995	19662.6		5545000	60.9541	9.9468	2.66829	90.866	21.1		5.98	8.231	3.7629		8.78			22070
45	Israel	1996	20728.9		5692000	61.1558	9.96707	2.61651	90.943	21.3		6.03	5.5555	3.7364		8.46			22070	0.704072	-1.15119	0.774173	1.08242	1.27893	1.35401
45	Israel	1997	21417		5836000	61.3349	9.9836	2.4984	91.009	21.4		6.05	5.4971	3.7964		9.75		38.1	22070
45	Israel	1998	22056.7		5971000	61.5602	9.97866	2.28688	91.074	21.9		6.1	5.5972	3.8719		10.75			22070	0.619313	-1.12271	1.04077	1.04924	0.99385	1.14857
45	Israel	1999	22595.5		6125000	61.7818	9.97021	2.54643	91.139	21.5		6.12	5.7112	3.8056		11.18			22070
45	Israel	2000	25012	6.78338	6289000	61.9533	9.97986	2.64233	91.203	21.7		3.85	5.9851	3.7993		11.1			22070	0.694345	-1.04199	1.05533	1.08058	1.001	1.0151
45	Israel	2001	25010.6	7.20983	6439000	62.0833	10.0116	2.35712	91.267	21.2		3.86	6.0711	3.8146		11.81		38.9	22070
45	Israel	2002	25230	7.13073	6570000	62.1506	10.0582	2.01406	91.33	21.2		3.81	6.0018	3.8286		12.89		39.6	22070	0.589134	-1.46214	1.03079	0.91935	1.06982	1.19632
45	Israel	2003	23849.8	7.06917	6689700	62.1909	10.0883	1.80552	91.393	21.7		3.86	5.8666	3.8314		13.51		40.7	22070	0.644293	-1.51878	1.13939	0.905545	0.910985	1.08442
45	Israel	2004	25236.9	7.01329	6809000	62.2455	10.0997	1.76762	91.456	21.3		3.8	5.7211	3.7952		13.03		41.5	22070	0.66225	-1.32268	1.2416	0.817563	0.848271	0.911944
45	Israel	2005	24853.8	7.1173	6930100	62.3174	10.0959	1.7629	91.518	20.8		3.73	5.7767	3.7366		11.34		42.3	22070	0.646124	-1.24752	1.03812	0.861688	0.807716	0.823018
45	Israel	2006	25585.4	6.90614	7053700	62.406	10.0678	1.76781	91.58	21		3.4	5.7317	3.6805		10.71		41.6	22070	0.774156	-1.25929	1.24749	0.997166	0.891168	1.00025
45	Israel	2007	27426.6	6.88173	7180100	62.4547	10.0164	1.7761	91.641	21.1		3.35	5.5733	3.6176		9.38		41.1	22070	0.740544	-1.25203	1.23018	1.10059	0.816403	0.843344
45	Israel	2008	27510	6.96062	7308800	62.4451	9.96432	1.77658	91.702	21.5		3.3	5.3038	3.551		7.7		41.6	22070	0.723265	-1.3231	1.32513	1.17126	0.837563	0.884931
45	Israel	2009	27374.4	7.06539	7485600	62.3616	9.96234	2.39021	91.763	21.5		3.19	5.1442	3.5334		9.53		42.6	22070	0.570473	-1.62521	1.27124	1.09901	0.835134	0.80326
45	Israel	2010	28843	7.01664	7623600	62.2052	10.0084	1.82675	91.826	21.8		3.16	5.1041	3.5107		8.48		42.5	22070	0.583845	-1.34115	1.38602	1.21483	0.909712	0.750027
45	Israel	2011	30636.4	6.99059	7765800	61.9926	10.1348	1.84808	91.892	21.4		3.14	5.2092	3.5123		7.14		41.4	22070	0.65331	-1.20132	1.33658	1.31119	1.00532	0.797708
45	Israel	2012	31846.4	7.11509	7910500	61.7046	10.3488	1.84615	91.96	21.6		3.1	5.2363	3.4997		6.86		41.6	22070	0.644345	-1.0789	1.26951	1.17113	0.928756	0.902115
45	Israel	2013	34324.4	7.07797	8059500	61.4359	10.5538	1.86605	92.031	21.3		3.09	5.2997	3.4788		6.21		40.2	22070	0.649406	-1.10128	1.24334	1.15938	0.971639	0.906051
45	Israel	2014	34366.2	7.14262	8215700	61.2158	10.7323	1.91954	92.104	21.5		3.08	5.3219	3.4612		5.89		39.8	22070	0.727601	-1.03974	1.20603	1.21122	1.10547	0.860895
45	Israel	2015	35470	7.0992	8380100	60.9592	10.9097	1.98129	92.179	21.3		3.03	5.3728	3.4627		5.25		39.7	22070	0.744937	-1.09491	1.3838	1.26807	1.15724	0.93957
45	Israel	2016	37843.2	7.17327	8546000	60.6597	11.1005	1.96035	92.256	21.2		2.99	5.5056	3.4641		4.8		39	22070	0.786672	-0.794536	1.33968	1.3093	1.06482	1.18132
45	Israel	2017	39121.3	7.28955	8713300	60.3922	11.3105	1.93873	92.336	21.1		3.02	5.6216	3.4789		4.22		38.2	22070	0.697237	-0.887956	1.38092	1.26972	1.01619	0.822245
45	Israel	2018	39906.1	7.53235	8882800	60.2161	11.5124	1.92662	92.418	20.8		2.98	5.583	3.5303		4		38.6	22070	0.621404	-0.91167	1.2012	1.24497	0.986687	0.782392
45	Israel	2019	40475.7	7.46132	9054000	60.075	11.6731	1.90898	92.501	20.1			5.5888	3.5781		3.8			22070	0.66012	-0.793372	1.31914	1.27937	1.04125	0.802418
45	Israel	2020	39619.6		9215100	59.957	11.8057	1.76368	92.587	19.2				3.6259		4.33			22070	0.654494	-0.850372	1.08804	1.24482	0.965978	0.562146
46	Jamaica	1980			2135546	52.2037	7.1717	1.34871	46.739	29.544									10990
46	Jamaica	1981			2166657	52.7695	7.20737	1.44631	47.286	29.41				0.359					10990
46	Jamaica	1982			2199606	53.357	7.21468	1.50928	47.813	29.221									10990
46	Jamaica	1983			2232782	53.9097	7.18689	1.49701	48.016	29.065									10990
46	Jamaica	1984			2264095	54.4043	7.1391	1.39268	48.22	28.814				0.489					10990
46	Jamaica	1985			2292030	54.8484	7.10377	1.22628	48.424	28.496		3.3333							10990
46	Jamaica	1986			2315871	55.2538	7.08399	1.0348	48.628	28.054									10990
46	Jamaica	1987			2336245	55.6336	7.07745	0.875908	48.832	27.62									10990
46	Jamaica	1988			2354805	55.9888	7.07294	0.791298	49.036	27.097								43.2	10990
46	Jamaica	1989			2373365	56.3258	7.06227	0.785086	49.24	26.599	92	2.4001			98				10990
46	Jamaica	1990	4816.16		2392030	56.6756	7.04141	0.78336	49.444	25.322		2.2		0.57				41.1	10990
46	Jamaica	1991	5177		2411867	57.0175	6.99377	0.825876	49.656	25.695						7.188			10990
46	Jamaica	1992	5348.17		2434574	57.2867	6.88044	0.937066	49.896	26.012						7.204			10990
46	Jamaica	1993	5930.86		2459062	57.5228	6.71923	1.00082	50.136	25.951	93.4	2.1003		0.472		7.058		35.7	10990
46	Jamaica	1994	6079.21		2484182	57.7848	6.56371	1.01635	50.375	25.606						7.153			10990
46	Jamaica	1995	6288.77		2509372	58.0955	6.41949	1.00891	50.615	24.994		2.1		0.57		7.106			10990
46	Jamaica	1996	6337.23		2532894	58.493	6.29618	0.933	50.855	23.205	90	2.12				7.113		40.4	10990	0.586984	0.110229	0.139938	0.20464	-0.335017	0.187061
46	Jamaica	1997	6317.97		2554954	58.9536	6.19404	0.86717	51.095	22.992	94.6				99	7.095			10990
46	Jamaica	1998	6187.58		2576567	59.4495	6.09563	0.842367	51.335	22.412					93.8	7.08			10990	0.727634	0.0833081	0.224193	0.220633	-0.248288	0.139226
46	Jamaica	1999	6292.4		2596271	60.0207	5.99215	0.761829	51.574	21.139					98.4	6.993	79.9201	44.1	10990
46	Jamaica	2000	6451.9	5.64463	2612205	60.7051	5.88788	0.611851	51.814	19.12	95.9				66.6	6.959			10990	0.677776	0.186396	0.00215644	0.199343	-0.481999	0.0914869
46	Jamaica	2001	6652.37	5.15653	2625405	61.4602	5.78514	0.504048	52.053	18.808	98.5	1.5			70.1	6.915			10990
46	Jamaica	2002	6857.45	4.74544	2638244	62.2206	5.68446	0.487837	52.251	18.609	96.9	1.5			98.1	6.868		48.3	10990	0.597427	-0.20823	-0.0776224	0.235489	-0.344298	-0.511592
46	Jamaica	2003	7214.21	4.22014	2651027	62.9614	5.59681	0.483357	52.437	18.519	97.4	1.4	1.6144	0.8315		6.804			10990	0.519186	-0.384525	-0.0160575	0.2143	-0.500724	-0.43517
46	Jamaica	2004	7469.31	4.80435	2664024	63.655	5.53657	0.489065	52.625	18.534		1.8				6.8		45.5	10990	0.396904	-0.345669	0.129817	0.151438	-0.412029	-0.393378
46	Jamaica	2005	7735.11	4.54582	2676863	64.2742	5.51235	0.480782	52.811	18.016	96.7	1.7			90.5	6.767			10990	0.418053	-0.298737	-0.168276	0.165575	-0.410604	-0.34286
46	Jamaica	2006	8165.92	4.20788	2689660	64.8571	5.51986	0.476921	52.998	18.075	94.5	2				6.698			10990	0.620726	-0.320164	0.195772	0.217925	-0.396133	-0.291285
46	Jamaica	2007	8470.29	5.32058	2701221	65.4998	5.55717	0.42891	53.184	16.673	93	1.7				6.679			10990	0.637016	-0.256037	0.33156	0.269618	-0.350273	-0.338424
46	Jamaica	2008	8530.61	5.61143	2711373	66.1937	5.6211	0.375126	53.371	16.548	98.3		1.0532	0.3965	99	6.67			10990	0.579975	-0.3073	0.323536	0.250679	-0.297387	-0.3367
46	Jamaica	2009	8178.96	5.14653	2722401	66.8819	5.70708	0.405906	53.557	16.354	98.3	1.7			99	7.31			10990	0.577552	-0.363818	0.282761	0.218496	-0.401666	-0.321955
46	Jamaica	2010	8122.35	5.29507	2733896	67.5786	5.81359	0.421349	53.743	15.329	95.3	1.76				7.63			10990	0.462828	-0.429541	0.303515	0.233888	-0.432372	-0.265739
46	Jamaica	2011	8396.88	5.23801	2746169	68.2213	5.93088	0.447915	53.93	15.264	99.1				97.7	8.03			10990	0.479151	-0.0629833	0.298075	0.245247	-0.371135	-0.187364
46	Jamaica	2012	8431.38	4.88511	2759817	68.8066	6.04497	0.495752	54.132	15.037	99.5	1.67	1.5119	0.354		8.69			10990	0.486025	0.120508	0.0482511	0.176541	-0.346987	-0.285973
46	Jamaica	2013	8703.54	4.95442	2773129	69.4063	6.14522	0.481191	54.35	14.54	99.7	1.66	1.4349	0.4677		9.7			10990	0.543406	0.182374	0.0774617	0.184493	-0.319277	-0.304273
46	Jamaica	2014	8823.11	5.16565	2784543	69.9983	6.21009	0.410748	54.584	13.96	99.7		1.4271	0.3798		9.05	88.1		10990	0.562593	0.0244925	0.204266	0.0736076	-0.236793	-0.325509
46	Jamaica	2015	9095.92	5.62469	2794445	70.446	6.28089	0.354975	54.833	14.123	99.7	1.69	1.4507	0.4147		8.842			10990	0.608786	0.0964845	0.327525	0.0317618	-0.17028	-0.258116
46	Jamaica	2016	9533.84	5.70087	2802695	70.7563	6.39743	0.294794	55.098	13.47	99.7	1.78	1.6066	0.4549		8.63			10990	0.681331	0.307684	0.512262	0.106489	-0.153823	-0.18322
46	Jamaica	2017	9984.58	6.14844	2808376	71.084	6.52557	0.202493	55.378	12.748	99.7	1.72	1.4674			7.4			10990	0.691164	0.309247	0.592082	0.0759471	-0.113693	-0.199059
46	Jamaica	2018	10403.5	5.96786	2811835	71.4348	6.66783	0.123091	55.674	12.22	99.7		0.9425	0.5268		5.47			10990	0.584337	0.432927	0.635773	0.140408	-0.197782	-0.206808
46	Jamaica	2019	10676.7	6.09748	2813773	71.7821	6.84384	0.0688992	55.985	11.994						4.99			10990	0.614271	0.39731	0.625827	0.0984265	-0.287394	-0.0901904
46	Jamaica	2020	9701.89		2820436	72.1243	7.04255	0.23652	56.311	11.813						6.5			10990	0.628351	0.257826	0.562296	0.056574	-0.210304	-0.022528
47	Japan	1980			116807000	67.6046	9.29872	0.788153	76.175	13.5		13.7							377800
47	Japan	1981			117661000	67.5745	9.54835	0.728461	76.273	13				1.3					377800
47	Japan	1982			118480000	67.6118	9.80246	0.693656	76.383	12.8									377800
47	Japan	1983			119307000	67.8579	10.038	0.695583	76.493	12.7									377800
47	Japan	1984			120083000	68.0992	10.265	0.648317	76.603	12.5									377800
47	Japan	1985			120837000	68.3261	10.5414	0.625936	76.712	11.9		14.7		1.5					377800
47	Japan	1986			121482000	68.5819	10.8552	0.532357	76.835	11.4									377800
47	Japan	1987			122069000	68.8865	11.1839	0.482035	76.962	11.1									377800
47	Japan	1988			122578000	69.2144	11.5411	0.41611	77.088	10.8									377800
47	Japan	1989			123069000	69.5213	11.9419	0.399761	77.213	10.2									377800
47	Japan	1990	19580.7		123478000	69.7265	12.3997	0.331783	77.339	10	99.9		6.3729	1.6385					377800
47	Japan	1991	20857.3		123964000	69.8079	12.8982	0.39282	77.473	9.9						2.1			377800
47	Japan	1992	21431.6		124425000	69.8002	13.4123	0.371192	77.61	9.8			6.7448	1.6903		2.2			377800
47	Japan	1993	21764		124829000	69.7468	13.9231	0.324168	77.746	9.6		15.6				2.5			377800
47	Japan	1994	22823.4		125178000	69.6269	14.4403	0.279192	77.881	10		15.5	7.2509	1.7589		2.9			377800
47	Japan	1995	23859.1		125472000	69.446	14.9632	0.23459	78.016	9.54	99.9	15.4				3.2			377800
47	Japan	1996	25000.5		125757000	69.1915	15.5088	0.226885	78.145	9.6	100	15.2	7.7699	1.8274		3.4			377800	1.07293	1.16189	0.910291	0.771947	1.34783	1.19231
47	Japan	1997	25620.1		126057000	68.8675	16.0813	0.238271	78.272	9.5		15.1				3.4			377800
47	Japan	1998	25509.9		126400000	68.5305	16.6571	0.27173	78.398	9.6		15	8.2161	1.8784		4.1			377800	0.946786	1.24767	1.01682	0.554549	1.34853	1.06593
47	Japan	1999	25736		126631000	68.1958	17.2238	0.182586	78.523	9.3		14.8				4.7			377800
47	Japan	2000	27287.3	7.03456	126843000	67.8226	17.8049	0.167276	78.649	9.4	99.8	14.69	8.6546	1.9237		4.75			377800	0.958088	1.19755	1.14184	0.797354	1.28976	1.22992
47	Japan	2001	27942.3	7.23948	127149000	67.3791	18.4194	0.240953	79.99	9.3	99.8	14.58				5.02			377880
47	Japan	2002	28623.6	7.35235	127445000	66.9319	19.0246	0.232527	81.647	9.3	99.8	14.43	8.5725	1.9695		5.39			377890	1.01447	1.17602	1.01685	0.49534	1.14855	0.93694
47	Japan	2003	29392.2	7.48655	127718000	66.5454	19.5688	0.213981	83.196	9.2	99.8	14.26				5.25			377900	1.0826	1.02712	1.15697	1.06997	1.16399	1.16987
47	Japan	2004	30830.7	7.53518	127761000	66.1878	20.0611	0.0336623	84.64	8.69	99.8	14.2	8.9341	2.0228		4.73			377910	1.04349	1.02832	1.34291	1.13442	1.24947	1.20001
47	Japan	2005	32169.9	7.65819	127773000	65.7507	20.6044	0.0093921	85.978	8.41	99.8	14.08				4.45			377910	1.00628	1.03577	1.28509	1.25873	1.2244	1.21012
47	Japan	2006	33634.6	7.68689	127854000	65.1929	21.2573	0.0633736	87.118	8.65	99.8	13.97	9.2821	2.0746		4.19			377920	0.954123	1.13833	1.58459	1.2602	1.35153	1.32085
47	Japan	2007	35016	7.77936	128001000	64.5954	21.9407	0.114909	88.146	8.63	99.8	13.87				3.89			377930	0.969946	1.01037	1.4407	1.12918	1.31983	1.23023
47	Japan	2008	35273.8	8.08909	128063000	64.0286	22.5818	0.0484254	89.103	8.7	99.8	13.71	9.7394	2.1394		4		34.8	377940	0.948859	0.894625	1.45121	1.13207	1.30867	1.32389
47	Japan	2009	33547.3	8.95878	128047000	63.5359	23.1659	-0.0124946	89.989	8.5	99.8	13.62				5.07			377947	1.02105	0.976252	1.4499	1.09657	1.28708	1.36922
47	Japan	2010	35335.4	9.06301	128070000	63.1991	23.6005	0.0179605	90.812	8.5	99.8	13.51	10.2738	2.2059		5.1		32.1	377950	1.04071	0.879353	1.52215	1.01668	1.31966	1.55362
47	Japan	2011	36214.4	10.4878	127833000	62.9144	23.9778	-0.185226	91.069	8.3	99.8	13.4				4.55			377955	1.07113	0.995092	1.4667	1.07426	1.3037	1.55438
47	Japan	2012	37606	10.6717	127629000	62.347	24.6475	-0.159711	91.148	8.2	99.8	13.35	10.6891	2.274		4.36			377960	1.1013	0.948443	1.40768	1.13758	1.35137	1.61895
47	Japan	2013	39402	10.6744	127445000	61.5163	25.5815	-0.144272	91.226	8.2		13.3				4.04		32.9	377962	1.10965	1.01914	1.61095	1.10895	1.43606	1.64828
47	Japan	2014	39555.4	10.729	127276000	60.6791	26.527	-0.132694	91.304	8	99.8	13.21	11.1207	2.3413		3.59			377962	1.03611	0.968597	1.80614	1.13797	1.59802	1.69048
47	Japan	2015	40898.8	10.7497	127141000	59.9983	27.3282	-0.106125	91.381	8	99.9	13.17				3.39			377971	0.988072	1.06513	1.77981	1.21325	1.51289	1.5666
47	Japan	2016	40597	10.6589	127076000	59.509	27.9459	-0.0511374	91.457	7.8	99.8	13.11	11.517	2.4115		3.13			377970	0.983631	0.982944	1.8147	1.42486	1.41251	1.51962
47	Japan	2017	41444.2	10.6563	126972000	59.135	28.464	-0.0818743	91.535	7.6	99.9	13.05				2.82			377970	1.0037	1.11217	1.61194	1.37185	1.56007	1.51816
47	Japan	2018	42116.5	10.7484	126811000	58.8577	28.9017	-0.12688	91.616	7.4	99.9	12.98	11.948	2.4796		2.47			377974	0.984484	1.04907	1.66765	1.34168	1.52539	1.42095
47	Japan	2019	42309.2	10.7437	126633000	58.6481	29.2798	-0.140465	91.698	7	99.9					2.35			377974	0.931312	1.03185	1.57961	1.32535	1.53042	1.4637
47	Japan	2020	41516.6		126261000	58.5011	29.5832	-0.294195	91.782	6.8	99.9					2.8			377974	0.986826	1.03951	1.58712	1.35747	1.5147	1.49306
48	Jordan	1980			2216903	47.8437	2.49404	3.62039	60.029	43.577		1.2577		0.786					88780
48	Jordan	1981			2306655	48.1816	2.45091	3.96872	61.464	42.865		1.2063		1.114					88780
48	Jordan	1982			2406349	48.5324	2.41459	4.23122	62.882	42.181				1.128					88780
48	Jordan	1983			2514785	48.8894	2.3838	4.40767	64.278	41.685									88780
48	Jordan	1984			2629939	49.2386	2.35985	4.47733	65.652	41.023				1.159					88780
48	Jordan	1985			2751492	49.5815	2.34336	4.51827	66.996	40.509		1.2055							88780
48	Jordan	1986			2879799	49.931	2.33417	4.55772	68.315	40.094								36.1	88780
48	Jordan	1987			3014694	50.2951	2.33282	4.57778	69.606	39.329									88780
48	Jordan	1988			3157177	50.6728	2.3381	4.61799	70.868	38.654									88780
48	Jordan	1989			3310954	51.0622	2.34799	4.75581	72.095	37.915									88780
48	Jordan	1990	4492.04		3480587	51.8468	2.3565	4.99646	73.291	36.921	87.3	1.7978			82.4				88780
48	Jordan	1991	4479.53		3666379	52.9893	2.36353	5.20036	74.455	36.572				1.348		19.582			88780
48	Jordan	1992	4967.41		3866887	54.1058	2.37211	5.32453	75.586	36.184						19.273		43.4	88780
48	Jordan	1993	5041.03		4075759	55.1141	2.38272	5.26072	76.68	35.883						19.7			88780
48	Jordan	1994	5148.94		4278166	55.8995	2.39914	4.84674	77.74	35.439		1.6302		1.625		17.166			88780
48	Jordan	1995	5357.44		4458195	56.4008	2.42528	4.12196	78.207	34.843						14.6			88780
48	Jordan	1996	5387.54		4608676	56.6365	2.46276	3.31966	78.22	33.971						13.7			88780	-0.238322	-0.0449785	-0.0329143	0.0244693	0.276933	-0.0354075
48	Jordan	1997	5512.27		4733665	56.7067	2.51088	2.67591	78.232	32.784	96.6	1.8		1.66	95.9	13.685		36.4	88780
48	Jordan	1998	5610.96		4844403	56.7464	2.56863	2.31243	78.245	31.479			2.8095			13.704			88780	-0.42002	0.0752126	0.0849351	0.339472	0.300133	0.112762
48	Jordan	1999	5756.49		4950775	56.8274	2.63466	2.17201	78.258	30.551			2.917	1.925		13.708			88780
48	Jordan	2000	6008.92	9.34368	5056174	56.9578	2.70987	2.10659	78.27	29.659		1.7	3.0391	1.8692		13.7			88780	-0.284869	0.000209701	0.016995	0.274943	0.358366	0.0611765
48	Jordan	2001	6333.89	9.58549	5163310	57.1435	2.79435	2.09678	78.283	29.153		1.7	3.0499	2.0369		14.7			88780
48	Jordan	2002	6659.91	9.3634	5275532	57.3663	2.88395	2.15017	78.296	29.024	98.3	1.7	2.822	2.2031	98.6	15.3		37	88780	-0.796564	-0.456774	0.0788852	0.0243817	0.0616089	-0.062323
48	Jordan	2003	6915.9	8.84089	5396117	57.6147	2.97358	2.26001	78.308	29.068		1.7	2.9788	2.2773		14.5	89.8923		88780	-0.634042	-0.0737014	0.16535	0.190873	0.324615	0.333169
48	Jordan	2004	7520	8.74985	5532423	57.9127	3.0583	2.49463	78.321	28.785		1.7	3.2608	2.0426		14.578			88780	-0.549855	-0.234759	0.0367702	0.294873	0.297469	0.290118
48	Jordan	2005	8171.84	8.59409	5678534	58.2321	3.1361	2.60672	79.485	28.605		1.7	3.0228	2.239		14.8	91.1308		88780	-0.514288	-0.132929	0.00781856	0.0782263	0.299183	0.280934
48	Jordan	2006	8510.71	7.81179	6075548	58.54	3.20611	6.75791	80.97	28.729		1.9	3.307	2.2911		14		33.9	88780	-0.717005	-0.762318	0.193851	0.325836	0.303706	0.279344
48	Jordan	2007	8874.17	8.04956	6473457	58.8493	3.26572	6.34381	82.371	29.085	99	1.9	3.0176	2.4426	98.8	13.1	92.1996		88780	-0.676781	-0.300742	0.235637	0.315182	0.36316	0.287264
48	Jordan	2008	9464.34	8.48881	6632873	59.1872	3.32204	2.43278	83.692	29.399		1.8	2.9568	2.2231		12.7		32.6	88780	-0.737369	-0.370714	0.243918	0.336663	0.39788	0.380167
48	Jordan	2009	9785.72	9.22397	6780493	59.5446	3.37506	2.20118	84.928	29.044		1.8	3.4992	2.1287		12.9			89320	-0.784576	-0.356457	0.241981	0.283121	0.216568	0.16473
48	Jordan	2010	9912.17	8.17026	6931258	59.9253	3.42717	2.19915	86.088	28.605		1.8	3.5338	2.2326		12.5	92.551	33.7	89320	-0.799315	-0.312493	0.0963057	0.229591	0.146154	0.0383147
48	Jordan	2011	10133.8	8.14808	7109980	60.3091	3.48072	2.54581	87.172	27.84		1.8				12.9	95.9044		89320	-0.796205	-0.513562	0.103499	0.310276	0.200584	0.0994421
48	Jordan	2012	10308	7.818	7211863	60.676	3.54076	1.42279	88.185	27.018	99.6	1.8			99.1	12.2	97.8903		89320	-0.734493	-0.523978	0.0486355	0.230972	0.3509	0.0705866
48	Jordan	2013	10320.8	7.16592	7694814	61.1041	3.42996	6.48193	89.125	26.207		1.8	3.4346	2.1947		12.6			89320	-0.806754	-0.606315	0.000103879	0.165577	0.375538	0.0659094
48	Jordan	2014	9457.6	7.20893	8658026	61.4959	3.18596	11.794	90	25.398		1.89	3.4352	2.2038		11.9			89320	-0.753637	-0.540026	0.142491	0.0991312	0.467406	0.135434
48	Jordan	2015	9237.72	7.46096	9494246	61.8108	3.1174	9.21992	90.256	24.441		1.38		2.8078		13.08			89320	-0.769377	-0.605779	0.145525	0.112907	0.43674	0.272945
48	Jordan	2016	9056.91	7.15642	9964656	62.1077	3.19085	4.83585	90.506	23.708		1.4				15.28			89320	-0.711071	-0.492398	0.157311	0.0780435	0.26537	0.279011
48	Jordan	2017	9629.1	7.982	10215381	62.3945	3.27497	2.48501	90.747	23.377		1.47	3.3598	2.3237		18.12			89320	-0.720977	-0.451625	0.106722	0.0943334	0.257462	0.255142
48	Jordan	2018	9813.48	7.78079	10459865	62.6972	3.3745	2.3651	90.979	22.999	99.7		2.8212		97.6	18.26	98.2271		89320	-0.723807	-0.388833	0.134981	0.0430091	0.253932	0.149859
48	Jordan	2019	9954.27	7.58247	10698683	63.0087	3.49207	2.25751	91.203	22.6			3.347	2.6614		16.8			89318	-0.694557	-0.261968	0.112163	0.0463296	0.157012	0.105422
48	Jordan	2020	9707.4		10928721	63.329	3.61248	2.12736	91.418	22.265						19.21			89318	-0.747324	-0.274932	0.126554	0.267319	0.222329	0.0628297
49	Kiribati	1980			60813	55.7302	3.56746	1.72161	32.284	36.261		5.0947		0.516					810
49	Kiribati	1981			61875	56.2958	3.57333	1.73126	32.532	36.75		4.7683							810
49	Kiribati	1982			62977	56.7739	3.57115	1.76534	32.782	37.214									810
49	Kiribati	1983			64121	57.1173	3.56979	1.80023	33.032	37.467									810
49	Kiribati	1984			65338	57.3032	3.55921	1.88019	33.284	37.752									810
49	Kiribati	1985			66708	57.3155	3.5468	2.07511	33.541	38.093									810
49	Kiribati	1986			68266	57.1859	3.51346	2.3087	33.828	38.02				0.497					810
49	Kiribati	1987			69946	56.9647	3.46053	2.43117	34.116	37.776									810
49	Kiribati	1988			71680	56.6902	3.42076	2.44883	34.405	37.42									810
49	Kiribati	1989			73436	56.4032	3.38728	2.42025	34.695	37.061									810
49	Kiribati	1990	1207.83		75124	56.1495	3.33584	2.27258	34.987	36.577	60	4.2718		0.193					810
49	Kiribati	1991	1224.43		76612	55.8587	3.30562	1.96136	35.272	36.276				0.176					810
49	Kiribati	1992	1242.41		77901	55.5233	3.31508	1.66851	35.555	35.559				0.186					810
49	Kiribati	1993	1263.59		79093	55.2461	3.32585	1.51856	35.839	34.784				0.13					810
49	Kiribati	1994	1293.67		80264	55.0963	3.33774	1.46968	36.123	34.216	72				88				810
49	Kiribati	1995	1301.07		81481	55.05	3.35479	1.50487	36.409	33.658									810
49	Kiribati	1996	1325.37		82832	55.0956	3.3544	1.64446	37.386	33.519									810	1.1509				0.809141
49	Kiribati	1997	1346.7		84308	55.2619	3.33478	1.76623	38.752	32.878									810
49	Kiribati	1998	1425.84		85805	55.5064	3.30927	1.76005	40.138	32.239	85	1.8	2.3407						810	1.17515				0.876508
49	Kiribati	1999	1399.48		87289	55.8255	3.27762	1.71472	41.54	31.46									810
49	Kiribati	2000	1494.33	8.645	88826	56.2248	3.24682	1.74549	42.958	30.702	85								810	1.14229				0.839712
49	Kiribati	2001	1477.17	12.3293	90531	56.5679	3.23646	1.90129	43.473	29.87									810
49	Kiribati	2002	1525.52	11.9013	92400	56.9191	3.24407	2.04346	43.492	29.025	76								810	1.09009				0.833946
49	Kiribati	2003	1554.83	10.6694	94302	57.3708	3.25817	2.03754	43.512	28.272									810	0.973532	1.16979			0.833284
49	Kiribati	2004	1539.18	12.4203	96224	57.7907	3.28141	2.01764	43.532	28.583		1.5	2.8729						810	0.411309	1.15694	-0.423751	-0.250192	0.604025	0.510555
49	Kiribati	2005	1633.13	11.5077	98164	58.1165	3.30366	1.99607	43.551	28.821	63	1.51							810	0.0249492	1.38493	-0.457594	-0.940377	0.750548	0.258308
49	Kiribati	2006	1650.43	11.5765	100083	58.5099	3.33024	1.93603	44.03	29.26								37	810	0.701957	1.34965	-0.468285	-1.00625	0.885015	0.0923269
49	Kiribati	2007	1697.05	11.3529	101998	58.9963	3.35497	1.89534	44.866	29.88									810	0.642091	1.34202	-0.660556	-1.10215	0.810023	0.15076
49	Kiribati	2008	1661.37	14.0754	103966	59.4199	3.36937	1.91107	45.706	30.398	65		3.6538	0.253	100				810	0.748064	1.33847	-0.6993	-1.1725	0.39989	0.0412434
49	Kiribati	2009	1653.16	13.4394	105996	59.8134	3.37467	1.93374	46.547	30.578	79.8	1.5			88.4				810	0.634891	1.40261	-0.80272	-1.21899	0.142271	-0.135274
49	Kiribati	2010	1623.67	9.20725	107995	60.2158	3.37469	1.86836	47.39	30.783	98.3	1.4	3.9261	0.3984					810	0.635397	1.42273	-0.880595	-1.31825	0.0618624	-0.0656659
[truncated: 1,855 more rows]
